# Supplementary material for: Exploring causal associations of antioxidants from supplements and diet with attention deficit/hyperactivity disorder in European populations: a Mendelian randomization analysis
Source: Front Nutr. 2024 Sep 24;11:1415793. doi: 10.3389/fnut.2024.1415793 (PMC11459460; doi:10.3389/fnut.2024.1415793)
Supplement: Supplementary file 1 [file Table_1.XLSX]

## Sheet: Table 1
Table S1. Detailed information of data sources
Exposure or Outcome	Ref/ieu id	consortium	Ancestry	Participants
Exposure Phenotypes
Coffee intake	ukb-b-5237	UKB	European	428,860 individuals
Green tea intake	ukb-b-4078	UKB	European	69,949 individuals
Herbal tea intake	ukb-b-13344	UKB	European	69,950 individuals
Standard tea intake	ukb-b-3291	UKB	European	69,951 individuals
Average weekly red wine intake	ukb-a-26	UKB	European	241,008 individuals
Vit. C (ascorbate)	met-a-348	Shin SY et al.	European	7,725 individuals
Vit. E (α-tocopherol)	met-a-340	Shin SY et al.	European	7,726 individuals
Vit. E (γ-tocopherol)	met-a-571	Shin SY et al.	European	7,727 individuals
Carotene	ukb-b-16202	UKB	European	64,979 individuals
Vit. A (retinol)	ukb-b-17406	UKB	European	62,991 individuals
Zinc	ieu-a-1079	Evans DM et al.	European	2,603 individuals
Selenium	ieu-a-1077	Evans DM et al.	European	2,604 individuals
Outcome Phenotype
General ADHD	36702997	Demontis D et al.	European	38,691 cases and 186,691 controls
Male ADHD	29325848	Martin J et al.	European	14,154 cases and 17,948 controls
Female ADHD	29325849	Martin J et al.	European	4,945 cases and 16,246 controls
Childhood ADHD	35927488	Rajagopal VM et al.	European	15,338 cases and 45,398 controls
Adulthood ADHD	35927489	Rajagopal VM et al.	European	6,961 cases and 38,303 controls
Persistent ADHD	35927490	Rajagopal VM et al.	European	1,473 cases and 38,303 controls
ADHD: Attention Deficit/Hyperactivity Disorder; UKB: UK Biobank.

## Sheet: Table 2
Table S2. SNPs information of antioxidant diets for general ADHD.
Exposure	SNP	effect allele	other allele	Beta	SE	pval	F
Zinc	rs17097781	T	C	-0.242	0.055	9.34997e-06	19.36
Vit. E (α-tocopherol)	rs10163969	T	G	-0.0352	0.008	9.38491e-06	19.36
Vit. E (γ-tocopherol)	rs6821770	A	G	0.038	0.0086	8.916e-06	19.5241
Vit. E (γ-tocopherol)	rs10492212	T	C	-0.0274	0.0062	8.65605e-06	19.5307
Selenium	rs9309294	G	A	-0.133	0.03	7.72005e-06	19.6544
Carotene	rs6658791	A	G	0.0532663	0.0120138	9.29994e-06	19.6582
Vit. A (retinol)	rs79521692	A	G	-0.0586142	0.0132085	9.09997e-06	19.6924
Vit. C (ascorbate)	rs8057559	T	C	0.1395	0.0314	9.09809e-06	19.7374
Vit. A (retinol)	rs1578938	T	C	-0.0536034	0.0120465	8.60003e-06	19.7999
Vit. A (retinol)	rs12768272	A	G	-0.0838051	0.0188279	8.50002e-06	19.8124
Vit. A (retinol)	rs73173865	T	G	-0.0402964	0.00904235	8.30004e-06	19.8596
Vit. E (α-tocopherol)	rs10935814	A	G	-0.037	0.0083	9.443e-06	19.8723
Selenium	rs566108	C	A	0.201	0.045	9.91996e-06	19.9511
Carotene	rs806367	C	T	-0.026186	0.0058602	7.90005e-06	19.967
Vit. E (α-tocopherol)	rs7930821	T	C	0.0666	0.0149	7.52991e-06	19.9791
Vit. A (retinol)	rs76386979	C	T	0.0735537	0.0164336	7.59994e-06	20.0329
Carotene	rs2917604	T	C	-0.0288925	0.00645516	7.59994e-06	20.0335
Carotene	rs1783730	G	A	0.0251168	0.00560893	7.49998e-06	20.0525
Selenium	rs2461362	T	C	-0.242	0.054	8.19993e-06	20.0837
Selenium	rs713550	T	G	-0.251	0.056	5.97998e-06	20.0896
Selenium	rs11114989	A	G	0.13	0.029	7.91006e-06	20.0951
Selenium	rs1492483	G	A	0.13	0.029	8.16e-06	20.0951
Selenium	rs4779561	T	C	-0.139	0.031	9.94993e-06	20.1051
Vit. E (γ-tocopherol)	rs13336771	A	C	0.0624	0.0139	7.38601e-06	20.153
Carotene	rs10770208	C	T	-0.0326691	0.00723681	6.4e-06	20.3789
Vit. A (retinol)	rs80285556	A	C	-0.0493945	0.0109342	6.29999e-06	20.4072
Vit. A (retinol)	rs143191624	A	C	0.117238	0.0259098	5.99998e-06	20.4743
Carotene	rs10278909	G	A	0.026565	0.00587063	5.99998e-06	20.4762
Selenium	rs6863754	A	C	-1.422	0.314	6.12999e-06	20.5088
Vit. E (α-tocopherol)	rs11992435	G	A	-0.0327	0.0072	6.38293e-06	20.6267
Carotene	rs1689008	A	C	-0.0292338	0.00642777	5.39995e-06	20.6847
Carotene	rs62075874	C	A	0.0348062	0.00765162	5.39995e-06	20.6922
Zinc	rs17511001	A	G	0.132	0.029	7.11001e-06	20.7182
Zinc	rs8099461	G	A	-0.278	0.061	5.21003e-06	20.7697
Vit. C (ascorbate)	rs13103690	G	T	0.0474	0.0104	5.19505e-06	20.7726
Vit. E (γ-tocopherol)	rs10520845	A	C	0.191	0.0419	5.27206e-06	20.7797
Carotene	rs73213378	T	C	0.0525663	0.0115241	5.1e-06	20.8066
Carotene	rs79407438	T	C	0.0540634	0.0118416	5e-06	20.8442
Vit. E (α-tocopherol)	rs1532701	A	G	0.0137	0.003	5.07399e-06	20.8544
Vit. C (ascorbate)	rs2070006	C	T	-0.0512	0.0112	4.76201e-06	20.898
Vit. A (retinol)	rs117219913	C	T	0.0476864	0.0103813	4.39997e-06	21.1002
Vit. C (ascorbate)	rs13069990	T	C	-0.0506	0.011	4.44201e-06	21.16
Vit. E (γ-tocopherol)	rs1013104	T	C	-0.0207	0.0045	3.83398e-06	21.16
Carotene	rs4771831	A	G	-0.0265212	0.00576207	4.20001e-06	21.185
Carotene	rs117731008	A	G	0.0977133	0.0212277	4.20001e-06	21.1886
Vit. E (γ-tocopherol)	rs10077932	T	C	-0.0402	0.0087	4.08301e-06	21.3508
Carotene	rs13295574	A	G	-0.0276722	0.00598182	3.69999e-06	21.4003
Vit. E (γ-tocopherol)	rs7038957	C	T	0.0287	0.0062	3.86296e-06	21.4279
Vit. A (retinol)	rs3213829	G	T	0.025976	0.00560984	3.59998e-06	21.4409
Zinc	rs4333127	A	G	0.218	0.047	2.99999e-06	21.5138
Vit. A (retinol)	rs12119164	G	A	0.0295741	0.00637063	3.40001e-06	21.5505
Zinc	rs10484100	G	A	-0.209	0.045	3.29997e-06	21.5709
Selenium	rs7163368	C	T	0.158	0.034	4e-06	21.5952
Vit. A (retinol)	rs149577802	T	C	-0.108795	0.0234115	3.40001e-06	21.5953
Carotene	rs5760695	C	T	0.0468481	0.0100556	3.2e-06	21.7054
Vit. C (ascorbate)	rs808686	A	G	0.0598	0.0128	3.01301e-06	21.8264
Selenium	rs3785832	C	T	-0.146	0.031	1.81999e-06	22.1811
Carotene	rs1936052	T	C	-0.0361185	0.00766833	2.5e-06	22.1849
Carotene	rs77547747	C	T	-0.055803	0.0118339	2.39999e-06	22.2361
Carotene	rs62417408	G	A	-0.0691153	0.0146553	2.39999e-06	22.2412
Vit. C (ascorbate)	rs8105491	T	G	-0.0698	0.0148	2.30399e-06	22.2427
Vit. E (α-tocopherol)	rs2074731	A	C	-0.0184	0.0039	2.30701e-06	22.259
Vit. E (γ-tocopherol)	rs261301	C	T	-0.0323	0.0068	2.064e-06	22.5625
Vit. E (α-tocopherol)	rs11145330	C	A	-0.0324	0.0068	1.945e-06	22.7024
Carotene	rs17800766	C	T	-0.121685	0.0254964	1.79999e-06	22.778
Vit. C (ascorbate)	rs6826474	T	C	-0.1383	0.0288	1.56099e-06	23.06
Vit. A (retinol)	rs692790	C	T	0.0404149	0.00838208	1.40001e-06	23.2477
Carotene	rs6660246	C	A	-0.0266889	0.00553072	1.40001e-06	23.2862
Vit. A (retinol)	rs2126371	T	C	-0.0289453	0.00597696	1.29999e-06	23.4528
Vit. C (ascorbate)	rs7112460	T	C	0.1084	0.0223	1.13501e-06	23.6292
Vit. C (ascorbate)	rs6834631	G	T	-0.1306	0.0267	1.032e-06	23.9257
Herbal tea intake	rs61910987	G	A	1.60077	0.327052	9.90011e-07	23.9565
Coffee intake	rs1182580	T	C	0.00792474	0.00161892	9.80009e-07	23.9618
Coffee intake	rs28490963	A	G	0.0151478	0.00309373	9.80009e-07	23.9737
Herbal tea intake	rs62167877	T	C	3.1036	0.633378	9.59997e-07	24.0107
Coffee intake	rs4877113	G	A	0.00808439	0.00164982	9.59997e-07	24.0116
Green tea intake	rs145092138	T	C	2.02444	0.413109	9.59997e-07	24.0149
Vit. C (ascorbate)	rs11167905	C	T	-0.0804	0.0164	9.82607e-07	24.0339
Coffee intake	rs12930957	C	T	0.00824709	0.00168174	9.40005e-07	24.0483
Coffee intake	rs56791931	T	G	-0.0114386	0.0023313	9.29994e-07	24.0741
Green tea intake	rs144088013	G	T	2.47797	0.504477	8.99995e-07	24.1273
Green tea intake	rs75872858	C	T	1.64128	0.333795	8.79995e-07	24.1772
Zinc	rs11763353	G	A	-0.192	0.039	6.90001e-07	24.2367
Herbal tea intake	rs10239996	G	A	0.612661	0.124437	8.50002e-07	24.2405
Herbal tea intake	rs140532964	T	C	2.90268	0.589295	8.40001e-07	24.2623
Coffee intake	rs7743687	C	T	0.00843609	0.0017121	8.30004e-07	24.2786
Coffee intake	rs10053913	G	A	0.00835702	0.0016954	8.30004e-07	24.2973
Vit. E (α-tocopherol)	rs7238006	C	T	-0.0281	0.0057	6.77205e-07	24.3032
Green tea intake	rs147421169	A	G	3.35204	0.679449	8.09991e-07	24.3391
Coffee intake	rs76852278	A	C	0.027238	0.00551702	7.90005e-07	24.3748
Coffee intake	rs2231142	T	G	-0.0125686	0.00254559	7.90005e-07	24.3779
Coffee intake	rs730632	T	C	0.0105066	0.00212611	7.69999e-07	24.4204
Average weekly red wine intake	rs12797505	A	C	0.016913	0.00342208	7.72485e-07	24.4265
Green tea intake	rs74931176	A	G	2.1897	0.442352	7.39997e-07	24.5038
Vit. E (γ-tocopherol)	rs5994305	G	A	-0.0307	0.0062	7.15402e-07	24.5185
Average weekly red wine intake	rs1441165	G	A	-0.0119881	0.00242038	7.31341e-07	24.532
Average weekly red wine intake	rs13126694	A	G	-0.0119191	0.00240496	7.1983e-07	24.5624
Coffee intake	rs2595223	C	T	-0.00827745	0.00166995	7.19996e-07	24.5689
Herbal tea intake	rs116882317	A	G	1.49933	0.301975	6.90001e-07	24.652
Green tea intake	rs17363693	T	C	1.38385	0.278708	6.90001e-07	24.6535
Selenium	rs10023369	A	G	-0.144	0.029	4.41998e-07	24.6564
Green tea intake	rs116888107	G	T	3.44053	0.692029	6.59994e-07	24.7174
Green tea intake	rs147814835	G	A	1.73394	0.347943	6.19998e-07	24.8343
Coffee intake	rs9650210	A	C	0.0127624	0.00255927	6.1e-07	24.8675
Coffee intake	rs11236225	G	A	-0.0102005	0.00204207	5.89997e-07	24.9518
Herbal tea intake	rs116986282	T	C	2.30199	0.46068	5.80003e-07	24.9694
Zinc	rs11232535	C	T	0.325	0.065	6.72992e-07	25
Green tea intake	rs145505382	T	G	2.55307	0.510363	5.69994e-07	25.0246
Vit. A (retinol)	rs74977546	A	G	-0.063514	0.0126784	5.49997e-07	25.0963
Herbal tea intake	rs73788078	A	G	1.73904	0.347074	5.39995e-07	25.1059
Coffee intake	rs10193706	C	A	0.00814937	0.00162375	5.19996e-07	25.1889
Average weekly red wine intake	rs1997468	T	C	0.0122038	0.00243138	5.18967e-07	25.1933
Average weekly red wine intake	rs12024733	T	C	0.0122319	0.00242972	4.79999e-07	25.344
Herbal tea intake	rs76631426	A	G	2.31751	0.460278	4.79999e-07	25.3514
Herbal tea intake	rs148719837	C	A	2.77413	0.550684	4.70002e-07	25.3775
Green tea intake	rs77033144	A	G	2.41078	0.477341	4.39997e-07	25.5069
Coffee intake	rs12604773	G	A	-0.0086196	0.00170546	4.30002e-07	25.5441
Average weekly red wine intake	rs12917120	C	T	0.0129387	0.00255515	4.11358e-07	25.6418
Coffee intake	rs2400677	C	T	-0.00828484	0.00163355	3.89996e-07	25.7219
Green tea intake	rs75705650	C	T	3.11129	0.611468	3.59998e-07	25.8901
Coffee intake	rs78308709	C	T	-0.0169235	0.00332201	3.50002e-07	25.9525
Average weekly red wine intake	rs12608228	C	T	0.0123466	0.00242289	3.47488e-07	25.9673
Selenium	rs4950779	C	T	0.673	0.132	3.16002e-07	25.9945
Vit. C (ascorbate)	rs6713914	C	T	-0.0593	0.0116	3.22003e-07	26.1332
Coffee intake	rs35303290	T	C	-0.00877658	0.00171097	2.90001e-07	26.3127
Green tea intake	rs10833476	T	C	1.10926	0.215588	2.69998e-07	26.4739
Coffee intake	rs76881016	G	A	0.0160924	0.00311938	2.5e-07	26.6137
Average weekly red wine intake	rs2408189	G	T	0.0126758	0.00245402	2.40204e-07	26.6805
Herbal tea intake	rs112197091	A	G	2.13961	0.41415	2.39999e-07	26.6903
Vit. E (γ-tocopherol)	rs1060467	G	A	-0.0233	0.0045	2.60597e-07	26.8094
Green tea intake	rs115880937	A	G	4.18054	0.804605	2e-07	26.996
Coffee intake	rs73228435	A	G	-0.0214982	0.00413331	2e-07	27.0526
Average weekly red wine intake	rs35805189	T	C	0.0135438	0.00260167	1.93326e-07	27.1005
Average weekly red wine intake	rs28697913	T	C	-0.0187107	0.00359251	1.90779e-07	27.1259
Herbal tea intake	rs147967955	C	T	2.59234	0.496991	1.79999e-07	27.2074
Vit. E (α-tocopherol)	rs10245705	T	C	-0.0663	0.0127	1.94599e-07	27.2533
Green tea intake	rs116974170	T	C	3.10243	0.593935	1.79999e-07	27.2851
Coffee intake	rs2577374	A	G	0.00860301	0.00164027	1.6e-07	27.5087
Green tea intake	rs73163945	T	C	1.22124	0.232548	1.5e-07	27.5789
Green tea intake	rs144737263	G	A	2.69418	0.51081	1.29999e-07	27.8185
Coffee intake	rs6937318	C	T	-0.00849812	0.00161011	1.29999e-07	27.857
Average weekly red wine intake	rs2152134	G	A	0.0144096	0.00272723	1.2678e-07	27.9165
Green tea intake	rs77540739	A	C	2.87419	0.542028	1.09999e-07	28.1182
Herbal tea intake	rs78426139	A	C	2.59422	0.488952	1.09999e-07	28.1502
Coffee intake	rs6691876	A	C	-0.00916246	0.00171872	9.80009e-08	28.4193
Average weekly red wine intake	rs10006551	T	C	0.0128961	0.00241687	9.51788e-08	28.4715
Herbal tea intake	rs6006177	C	T	1.63837	0.306468	8.99995e-08	28.5794
Carotene	rs16898247	A	G	-0.107091	0.0200309	8.99995e-08	28.5828
Coffee intake	rs329122	A	G	-0.00876266	0.00163705	8.70001e-08	28.6515
Herbal tea intake	rs28393836	T	C	2.78115	0.519132	8.40001e-08	28.7007
Coffee intake	rs17144566	T	C	-0.0108784	0.00203021	8.40001e-08	28.711
Standard tea intake	rs908817	A	G	5.24212	0.975876	7.79992e-08	28.8552
Coffee intake	rs641727	G	T	-0.00937649	0.00174173	7.29995e-08	28.9814
Zinc	rs7148590	A	G	-0.14	0.026	1.37e-07	28.9941
Green tea intake	rs148457950	A	C	2.95996	0.548825	6.90001e-08	29.0873
Average weekly red wine intake	rs2564733	C	T	-0.0143131	0.00265364	6.90669e-08	29.0927
Average weekly red wine intake	rs62573521	T	C	-0.0332406	0.00612441	5.71834e-08	29.4584
Green tea intake	rs61918138	G	A	2.01188	0.370246	5.49997e-08	29.5273
Coffee intake	rs2126069	T	C	0.00883536	0.00162571	5.49997e-08	29.5367
Coffee intake	rs6969878	G	A	-0.0107221	0.00197048	5.30005e-08	29.6084
Coffee intake	rs62064918	T	C	-0.0103075	0.00187872	4.09996e-08	30.1011
Coffee intake	rs7811609	T	C	0.00913864	0.00166468	4e-08	30.1371
Average weekly red wine intake	rs55968191	A	G	0.0154687	0.00281719	4.0047e-08	30.1492
Coffee intake	rs1942965	C	T	-0.00890339	0.00161917	3.79997e-08	30.2361
Green tea intake	rs62059726	A	G	2.8216	0.511814	3.50002e-08	30.3925
Coffee intake	rs12989746	T	G	0.01035	0.00186429	2.80001e-08	30.8215
Coffee intake	rs75347775	A	G	0.0104504	0.00187898	2.69998e-08	30.933
Herbal tea intake	rs146680299	T	C	2.86998	0.515989	2.69998e-08	30.9369
Coffee intake	rs2597805	T	C	0.00985502	0.00175623	2e-08	31.4885
Green tea intake	rs117077082	G	A	1.92055	0.34217	2e-08	31.5041
Coffee intake	rs6469262	C	T	-0.00915347	0.00162895	1.89998e-08	31.5759
Average weekly red wine intake	rs8050136	A	C	0.0138958	0.00246845	1.81101e-08	31.6897
Green tea intake	rs644205	A	G	0.848874	0.150756	1.79999e-08	31.7057
Herbal tea intake	rs141436163	T	G	2.49682	0.443009	1.7e-08	31.765
Coffee intake	rs1527961	C	T	-0.0133431	0.00236585	1.7e-08	31.8082
Green tea intake	rs189140232	A	G	3.56083	0.625652	1.29999e-08	32.3919
Green tea intake	rs12958992	G	A	2.16091	0.378903	1.2e-08	32.525
Average weekly red wine intake	rs2511225	C	A	-0.0144513	0.00252032	9.82539e-09	32.8778
Herbal tea intake	rs79519615	C	T	3.45156	0.60022	8.9e-09	33.0682
Coffee intake	rs57918684	A	G	0.0128864	0.00223845	8.60003e-09	33.1412
Green tea intake	rs11976995	G	T	2.01942	0.348689	7.00003e-09	33.5411
Coffee intake	rs117810762	A	G	0.0359086	0.00617871	6.19998e-09	33.7755
Coffee intake	rs1338549	G	T	-0.00945121	0.0016218	5.60003e-09	33.961
Average weekly red wine intake	rs9852851	T	C	0.0141139	0.00241302	4.95005e-09	34.2115
Average weekly red wine intake	rs704249	G	T	0.0140985	0.0024053	4.59431e-09	34.3564
Coffee intake	rs13054099	C	T	-0.0107777	0.00183597	4.30002e-09	34.4605
Coffee intake	rs516636	A	C	0.0116767	0.00198419	4e-09	34.6317
Average weekly red wine intake	rs11229292	C	T	0.0159047	0.00266177	2.30081e-09	35.7034
Coffee intake	rs2189234	G	T	0.00998689	0.00166052	1.79999e-09	36.172
Standard tea intake	rs2389763	C	T	5.64296	0.934115	1.5e-09	36.4933
Coffee intake	rs9398171	T	C	0.0108577	0.00177995	1.09999e-09	37.21
Average weekly red wine intake	rs6882046	G	A	0.017038	0.00275357	6.11787e-10	38.2864
Coffee intake	rs2465037	A	C	-0.0106317	0.00170743	4.79999e-10	38.7721
Coffee intake	rs6063085	C	A	0.0104106	0.00166919	4.49997e-10	38.8991
Coffee intake	rs6062682	T	C	0.0103704	0.00163929	2.5e-10	40.0202
Coffee intake	rs4615895	A	G	0.0122025	0.00184972	4.19952e-11	43.5197
Coffee intake	rs17842490	G	A	-0.0451683	0.00680848	3.29989e-11	44.0116
Coffee intake	rs12514566	A	G	-0.0113972	0.00170562	2.39994e-11	44.6511
Coffee intake	rs630194	C	T	-0.0113533	0.00169853	2.29985e-11	44.6784
Coffee intake	rs13163336	A	C	0.0149472	0.00221005	1.29987e-11	45.742
Coffee intake	rs61928609	C	A	-0.0147305	0.00217536	1.29987e-11	45.8535
Zinc	rs1532423	G	A	-0.178	0.026	6.4003e-12	46.8698
Selenium	rs7700970	T	C	0.265	0.037	7.16968e-13	51.2966
Average weekly red wine intake	rs1229984	C	T	0.0653777	0.00861895	3.32813e-14	57.5374
Coffee intake	rs13387939	A	C	0.0165558	0.0021386	9.79941e-15	59.9296
Average weekly red wine intake	rs303753	A	G	-0.0198086	0.00255733	9.53455e-15	59.9976
Coffee intake	rs56113850	C	T	0.0126667	0.00163351	8.9002e-15	60.1289
Coffee intake	rs34060476	G	A	0.0184292	0.00237033	7.50067e-15	60.4499
Coffee intake	rs780093	C	T	0.0132935	0.00165695	1e-15	64.3665
Zinc	rs2120019	C	T	-0.287	0.033	1.54989e-18	75.6373
Coffee intake	rs476828	C	T	0.0173461	0.00189543	5.60015e-20	83.7507
Standard tea intake	rs2472297	T	C	10.2075	1.04443	1.50003e-22	95.5169
Coffee intake	rs1057868	T	C	0.0199509	0.00178517	5.40008e-29	124.901
Coffee intake	rs1421085	C	T	0.0185426	0.00164436	1.69981e-29	127.159
Coffee intake	rs4410790	C	T	0.039072	0.00167288	1.1995e-120	545.509
Coffee intake	rs2472297	T	C	0.0464708	0.00182733	1.09901e-142	646.735

## Sheet: Table 3
Table S3. SNPs information of antioxidant diets for male ADHD.
Exposure	SNP	effect allele	other allele	Beta	SE	pval	F
Zinc	rs17097781	T	C	-0.242	0.055	9.34997e-06	19.36
Vit. E (γ-tocopherol)	rs6821770	A	G	0.038	0.0086	8.916e-06	19.5241
Vit. E (γ-tocopherol)	rs10492212	T	C	-0.0274	0.0062	8.65605e-06	19.5307
Selenium	rs9309294	G	A	-0.133	0.03	7.72005e-06	19.6544
Carotene	rs6658791	A	G	0.0532663	0.0120138	9.29994e-06	19.6582
Vit. A (retinol)	rs79521692	A	G	-0.0586142	0.0132085	9.09997e-06	19.6924
Vit. C (ascorbate)	rs8057559	T	C	0.1395	0.0314	9.09809e-06	19.7374
Vit. A (retinol)	rs1578938	T	C	-0.0536034	0.0120465	8.60003e-06	19.7999
Vit. A (retinol)	rs12768272	A	G	-0.0838051	0.0188279	8.50002e-06	19.8124
Vit. A (retinol)	rs73173865	T	G	-0.0402964	0.00904235	8.30004e-06	19.8596
Vit. E (α-tocopherol)	rs10935814	A	G	-0.037	0.0083	9.443e-06	19.8723
Selenium	rs566108	C	A	0.201	0.045	9.91996e-06	19.9511
Vit. E (α-tocopherol)	rs7930821	T	C	0.0666	0.0149	7.52991e-06	19.9791
Vit. A (retinol)	rs76386979	C	T	0.0735537	0.0164336	7.59994e-06	20.0329
Carotene	rs2917604	T	C	-0.0288925	0.00645516	7.59994e-06	20.0335
Carotene	rs1783730	G	A	0.0251168	0.00560893	7.49998e-06	20.0525
Selenium	rs2461362	T	C	-0.242	0.054	8.19993e-06	20.0837
Selenium	rs713550	T	G	-0.251	0.056	5.97998e-06	20.0896
Selenium	rs11114989	A	G	0.13	0.029	7.91006e-06	20.0951
Selenium	rs1492483	G	A	0.13	0.029	8.16e-06	20.0951
Selenium	rs4779561	T	C	-0.139	0.031	9.94993e-06	20.1051
Vit. E (γ-tocopherol)	rs13336771	A	C	0.0624	0.0139	7.38601e-06	20.153
Carotene	rs10770208	C	T	-0.0326691	0.00723681	6.4e-06	20.3789
Vit. A (retinol)	rs80285556	A	C	-0.0493945	0.0109342	6.29999e-06	20.4072
Vit. A (retinol)	rs143191624	A	C	0.117238	0.0259098	5.99998e-06	20.4743
Carotene	rs10278909	G	A	0.026565	0.00587063	5.99998e-06	20.4762
Vit. E (α-tocopherol)	rs11992435	G	A	-0.0327	0.0072	6.38293e-06	20.6267
Carotene	rs1689008	A	C	-0.0292338	0.00642777	5.39995e-06	20.6847
Carotene	rs62075874	C	A	0.0348062	0.00765162	5.39995e-06	20.6922
Zinc	rs17511001	A	G	0.132	0.029	7.11001e-06	20.7182
Vit. C (ascorbate)	rs13103690	G	T	0.0474	0.0104	5.19505e-06	20.7726
Carotene	rs73213378	T	C	0.0525663	0.0115241	5.1e-06	20.8066
Carotene	rs79407438	T	C	0.0540634	0.0118416	5e-06	20.8442
Vit. E (α-tocopherol)	rs1532701	A	G	0.0137	0.003	5.07399e-06	20.8544
Vit. C (ascorbate)	rs2070006	C	T	-0.0512	0.0112	4.76201e-06	20.898
Vit. A (retinol)	rs117219913	C	T	0.0476864	0.0103813	4.39997e-06	21.1002
Vit. C (ascorbate)	rs13069990	T	C	-0.0506	0.011	4.44201e-06	21.16
Vit. E (γ-tocopherol)	rs1013104	T	C	-0.0207	0.0045	3.83398e-06	21.16
Carotene	rs117731008	A	G	0.0977133	0.0212277	4.20001e-06	21.1886
Vit. E (γ-tocopherol)	rs10077932	T	C	-0.0402	0.0087	4.08301e-06	21.3508
Carotene	rs13295574	A	G	-0.0276722	0.00598182	3.69999e-06	21.4003
Vit. E (γ-tocopherol)	rs7038957	C	T	0.0287	0.0062	3.86296e-06	21.4279
Zinc	rs4333127	A	G	0.218	0.047	2.99999e-06	21.5138
Vit. A (retinol)	rs12119164	G	A	0.0295741	0.00637063	3.40001e-06	21.5505
Zinc	rs10484100	G	A	-0.209	0.045	3.29997e-06	21.5709
Selenium	rs7163368	C	T	0.158	0.034	4e-06	21.5952
Vit. A (retinol)	rs149577802	T	C	-0.108795	0.0234115	3.40001e-06	21.5953
Carotene	rs5760695	C	T	0.0468481	0.0100556	3.2e-06	21.7054
Vit. C (ascorbate)	rs808686	A	G	0.0598	0.0128	3.01301e-06	21.8264
Selenium	rs3785832	C	T	-0.146	0.031	1.81999e-06	22.1811
Carotene	rs77547747	C	T	-0.055803	0.0118339	2.39999e-06	22.2361
Carotene	rs62417408	G	A	-0.0691153	0.0146553	2.39999e-06	22.2412
Vit. C (ascorbate)	rs8105491	T	G	-0.0698	0.0148	2.30399e-06	22.2427
Vit. E (α-tocopherol)	rs2074731	A	C	-0.0184	0.0039	2.30701e-06	22.259
Vit. E (γ-tocopherol)	rs261301	C	T	-0.0323	0.0068	2.064e-06	22.5625
Vit. E (α-tocopherol)	rs11145330	C	A	-0.0324	0.0068	1.945e-06	22.7024
Carotene	rs17800766	C	T	-0.121685	0.0254964	1.79999e-06	22.778
Vit. C (ascorbate)	rs6826474	T	C	-0.1383	0.0288	1.56099e-06	23.06
Vit. A (retinol)	rs692790	C	T	0.0404149	0.00838208	1.40001e-06	23.2477
Carotene	rs6660246	C	A	-0.0266889	0.00553072	1.40001e-06	23.2862
Vit. A (retinol)	rs2126371	T	C	-0.0289453	0.00597696	1.29999e-06	23.4528
Vit. C (ascorbate)	rs7112460	T	C	0.1084	0.0223	1.13501e-06	23.6292
Vit. C (ascorbate)	rs6834631	G	T	-0.1306	0.0267	1.032e-06	23.9257
Herbal tea intake	rs61910987	G	A	1.60077	0.327052	9.90011e-07	23.9565
Coffee intake	rs1182580	T	C	0.00792474	0.00161892	9.80009e-07	23.9618
Coffee intake	rs28490963	A	G	0.0151478	0.00309373	9.80009e-07	23.9737
Coffee intake	rs4877113	G	A	0.00808439	0.00164982	9.59997e-07	24.0116
Green tea intake	rs145092138	T	C	2.02444	0.413109	9.59997e-07	24.0149
Coffee intake	rs12930957	C	T	0.00824709	0.00168174	9.40005e-07	24.0483
Coffee intake	rs56791931	T	G	-0.0114386	0.0023313	9.29994e-07	24.0741
Green tea intake	rs144088013	G	T	2.47797	0.504477	8.99995e-07	24.1273
Green tea intake	rs75872858	C	T	1.64128	0.333795	8.79995e-07	24.1772
Zinc	rs11763353	G	A	-0.192	0.039	6.90001e-07	24.2367
Herbal tea intake	rs140532964	T	C	2.90268	0.589295	8.40001e-07	24.2623
Coffee intake	rs7743687	C	T	0.00843609	0.0017121	8.30004e-07	24.2786
Vit. E (α-tocopherol)	rs7238006	C	T	-0.0281	0.0057	6.77205e-07	24.3032
Coffee intake	rs76852278	A	C	0.027238	0.00551702	7.90005e-07	24.3748
Coffee intake	rs2231142	T	G	-0.0125686	0.00254559	7.90005e-07	24.3779
Coffee intake	rs730632	T	C	0.0105066	0.00212611	7.69999e-07	24.4204
Average weekly red wine intake	rs12797505	A	C	0.016913	0.00342208	7.72485e-07	24.4265
Green tea intake	rs74931176	A	G	2.1897	0.442352	7.39997e-07	24.5038
Vit. E (γ-tocopherol)	rs5994305	G	A	-0.0307	0.0062	7.15402e-07	24.5185
Average weekly red wine intake	rs1441165	G	A	-0.0119881	0.00242038	7.31341e-07	24.532
Average weekly red wine intake	rs13126694	A	G	-0.0119191	0.00240496	7.1983e-07	24.5624
Herbal tea intake	rs116882317	A	G	1.49933	0.301975	6.90001e-07	24.652
Green tea intake	rs17363693	T	C	1.38385	0.278708	6.90001e-07	24.6535
Selenium	rs10023369	A	G	-0.144	0.029	4.41998e-07	24.6564
Green tea intake	rs147814835	G	A	1.73394	0.347943	6.19998e-07	24.8343
Coffee intake	rs9650210	A	C	0.0127624	0.00255927	6.1e-07	24.8675
Coffee intake	rs11236225	G	A	-0.0102005	0.00204207	5.89997e-07	24.9518
Herbal tea intake	rs116986282	T	C	2.30199	0.46068	5.80003e-07	24.9694
Zinc	rs11232535	C	T	0.325	0.065	6.72992e-07	25
Green tea intake	rs145505382	T	G	2.55307	0.510363	5.69994e-07	25.0246
Standard tea intake	rs78981082	G	A	-9.95702	1.98884	5.49997e-07	25.0645
Vit. A (retinol)	rs74977546	A	G	-0.063514	0.0126784	5.49997e-07	25.0963
Herbal tea intake	rs73788078	A	G	1.73904	0.347074	5.39995e-07	25.1059
Average weekly red wine intake	rs1997468	T	C	0.0122038	0.00243138	5.18967e-07	25.1933
Average weekly red wine intake	rs12024733	T	C	0.0122319	0.00242972	4.79999e-07	25.344
Herbal tea intake	rs76631426	A	G	2.31751	0.460278	4.79999e-07	25.3514
Green tea intake	rs77033144	A	G	2.41078	0.477341	4.39997e-07	25.5069
Coffee intake	rs12604773	G	A	-0.0086196	0.00170546	4.30002e-07	25.5441
Average weekly red wine intake	rs12917120	C	T	0.0129387	0.00255515	4.11358e-07	25.6418
Coffee intake	rs2400677	C	T	-0.00828484	0.00163355	3.89996e-07	25.7219
Herbal tea intake	rs4269839	T	G	-1.3202	0.26008	3.89996e-07	25.7671
Coffee intake	rs78308709	C	T	-0.0169235	0.00332201	3.50002e-07	25.9525
Average weekly red wine intake	rs12608228	C	T	0.0123466	0.00242289	3.47488e-07	25.9673
Vit. C (ascorbate)	rs6713914	C	T	-0.0593	0.0116	3.22003e-07	26.1332
Coffee intake	rs35303290	T	C	-0.00877658	0.00171097	2.90001e-07	26.3127
Coffee intake	rs76881016	G	A	0.0160924	0.00311938	2.5e-07	26.6137
Average weekly red wine intake	rs2408189	G	T	0.0126758	0.00245402	2.40204e-07	26.6805
Herbal tea intake	rs112197091	A	G	2.13961	0.41415	2.39999e-07	26.6903
Vit. E (γ-tocopherol)	rs1060467	G	A	-0.0233	0.0045	2.60597e-07	26.8094
Green tea intake	rs115880937	A	G	4.18054	0.804605	2e-07	26.996
Coffee intake	rs73228435	A	G	-0.0214982	0.00413331	2e-07	27.0526
Average weekly red wine intake	rs35805189	T	C	0.0135438	0.00260167	1.93326e-07	27.1005
Average weekly red wine intake	rs28697913	T	C	-0.0187107	0.00359251	1.90779e-07	27.1259
Herbal tea intake	rs147967955	C	T	2.59234	0.496991	1.79999e-07	27.2074
Vit. E (α-tocopherol)	rs10245705	T	C	-0.0663	0.0127	1.94599e-07	27.2533
Green tea intake	rs116974170	T	C	3.10243	0.593935	1.79999e-07	27.2851
Coffee intake	rs2577374	A	G	0.00860301	0.00164027	1.6e-07	27.5087
Green tea intake	rs73163945	T	C	1.22124	0.232548	1.5e-07	27.5789
Coffee intake	rs6937318	C	T	-0.00849812	0.00161011	1.29999e-07	27.857
Average weekly red wine intake	rs2152134	G	A	0.0144096	0.00272723	1.2678e-07	27.9165
Green tea intake	rs77540739	A	C	2.87419	0.542028	1.09999e-07	28.1182
Coffee intake	rs6691876	A	C	-0.00916246	0.00171872	9.80009e-08	28.4193
Average weekly red wine intake	rs10006551	T	C	0.0128961	0.00241687	9.51788e-08	28.4715
Herbal tea intake	rs6006177	C	T	1.63837	0.306468	8.99995e-08	28.5794
Carotene	rs16898247	A	G	-0.107091	0.0200309	8.99995e-08	28.5828
Coffee intake	rs329122	A	G	-0.00876266	0.00163705	8.70001e-08	28.6515
Herbal tea intake	rs28393836	T	C	2.78115	0.519132	8.40001e-08	28.7007
Coffee intake	rs17144566	T	C	-0.0108784	0.00203021	8.40001e-08	28.711
Standard tea intake	rs908817	A	G	5.24212	0.975876	7.79992e-08	28.8552
Coffee intake	rs641727	G	T	-0.00937649	0.00174173	7.29995e-08	28.9814
Zinc	rs7148590	A	G	-0.14	0.026	1.37e-07	28.9941
Average weekly red wine intake	rs2564733	C	T	-0.0143131	0.00265364	6.90669e-08	29.0927
Average weekly red wine intake	rs62573521	T	C	-0.0332406	0.00612441	5.71834e-08	29.4584
Green tea intake	rs61918138	G	A	2.01188	0.370246	5.49997e-08	29.5273
Coffee intake	rs2126069	T	C	0.00883536	0.00162571	5.49997e-08	29.5367
Coffee intake	rs6969878	G	A	-0.0107221	0.00197048	5.30005e-08	29.6084
Coffee intake	rs62064918	T	C	-0.0103075	0.00187872	4.09996e-08	30.1011
Coffee intake	rs7811609	T	C	0.00913864	0.00166468	4e-08	30.1371
Coffee intake	rs12989746	T	G	0.01035	0.00186429	2.80001e-08	30.8215
Coffee intake	rs75347775	A	G	0.0104504	0.00187898	2.69998e-08	30.933
Herbal tea intake	rs146680299	T	C	2.86998	0.515989	2.69998e-08	30.9369
Coffee intake	rs2597805	T	C	0.00985502	0.00175623	2e-08	31.4885
Green tea intake	rs117077082	G	A	1.92055	0.34217	2e-08	31.5041
Coffee intake	rs6469262	C	T	-0.00915347	0.00162895	1.89998e-08	31.5759
Average weekly red wine intake	rs8050136	A	C	0.0138958	0.00246845	1.81101e-08	31.6897
Green tea intake	rs644205	A	G	0.848874	0.150756	1.79999e-08	31.7057
Herbal tea intake	rs141436163	T	G	2.49682	0.443009	1.7e-08	31.765
Coffee intake	rs1527961	C	T	-0.0133431	0.00236585	1.7e-08	31.8082
Green tea intake	rs189140232	A	G	3.56083	0.625652	1.29999e-08	32.3919
Green tea intake	rs12958992	G	A	2.16091	0.378903	1.2e-08	32.525
Average weekly red wine intake	rs2511225	C	A	-0.0144513	0.00252032	9.82539e-09	32.8778
Coffee intake	rs57918684	A	G	0.0128864	0.00223845	8.60003e-09	33.1412
Green tea intake	rs11976995	G	T	2.01942	0.348689	7.00003e-09	33.5411
Coffee intake	rs117810762	A	G	0.0359086	0.00617871	6.19998e-09	33.7755
Green tea intake	rs12144868	C	T	3.07273	0.527463	5.69994e-09	33.9363
Coffee intake	rs1338549	G	T	-0.00945121	0.0016218	5.60003e-09	33.961
Average weekly red wine intake	rs9852851	T	C	0.0141139	0.00241302	4.95005e-09	34.2115
Average weekly red wine intake	rs704249	G	T	0.0140985	0.0024053	4.59431e-09	34.3564
Coffee intake	rs13054099	C	T	-0.0107777	0.00183597	4.30002e-09	34.4605
Coffee intake	rs516636	A	C	0.0116767	0.00198419	4e-09	34.6317
Average weekly red wine intake	rs11229292	C	T	0.0159047	0.00266177	2.30081e-09	35.7034
Coffee intake	rs2189234	G	T	0.00998689	0.00166052	1.79999e-09	36.172
Standard tea intake	rs2389763	C	T	5.64296	0.934115	1.5e-09	36.4933
Coffee intake	rs9398171	T	C	0.0108577	0.00177995	1.09999e-09	37.21
Average weekly red wine intake	rs6882046	G	A	0.017038	0.00275357	6.11787e-10	38.2864
Coffee intake	rs2465037	A	C	-0.0106317	0.00170743	4.79999e-10	38.7721
Coffee intake	rs6063085	C	A	0.0104106	0.00166919	4.49997e-10	38.8991
Coffee intake	rs6062682	T	C	0.0103704	0.00163929	2.5e-10	40.0202
Coffee intake	rs4615895	A	G	0.0122025	0.00184972	4.19952e-11	43.5197
Coffee intake	rs17842490	G	A	-0.0451683	0.00680848	3.29989e-11	44.0116
Coffee intake	rs12514566	A	G	-0.0113972	0.00170562	2.39994e-11	44.6511
Coffee intake	rs630194	C	T	-0.0113533	0.00169853	2.29985e-11	44.6784
Coffee intake	rs13163336	A	C	0.0149472	0.00221005	1.29987e-11	45.742
Coffee intake	rs61928609	C	A	-0.0147305	0.00217536	1.29987e-11	45.8535
Zinc	rs1532423	G	A	-0.178	0.026	6.4003e-12	46.8698
Average weekly red wine intake	rs1229984	C	T	0.0653777	0.00861895	3.32813e-14	57.5374
Coffee intake	rs13387939	A	C	0.0165558	0.0021386	9.79941e-15	59.9296
Average weekly red wine intake	rs303753	A	G	-0.0198086	0.00255733	9.53455e-15	59.9976
Coffee intake	rs34060476	G	A	0.0184292	0.00237033	7.50067e-15	60.4499
Coffee intake	rs780093	C	T	0.0132935	0.00165695	1e-15	64.3665
Zinc	rs2120019	C	T	-0.287	0.033	1.54989e-18	75.6373
Coffee intake	rs476828	C	T	0.0173461	0.00189543	5.60015e-20	83.7507
Standard tea intake	rs2472297	T	C	10.2075	1.04443	1.50003e-22	95.5169
Coffee intake	rs1057868	T	C	0.0199509	0.00178517	5.40008e-29	124.901
Coffee intake	rs1421085	C	T	0.0185426	0.00164436	1.69981e-29	127.159
Coffee intake	rs4410790	C	T	0.039072	0.00167288	1.1995e-120	545.509
Coffee intake	rs2472297	T	C	0.0464708	0.00182733	1.09901e-142	646.735

## Sheet: Table 4
Table S4. SNPs information of antioxidant diets for female ADHD.
Exposure	SNP	effect allele	other allele	Beta	SE	pval	F
Zinc	rs17097781	T	C	-0.242	0.055	9.34997e-06	19.36
Vit. E (γ-tocopherol)	rs6821770	A	G	0.038	0.0086	8.916e-06	19.5241
Vit. E (γ-tocopherol)	rs10492212	T	C	-0.0274	0.0062	8.65605e-06	19.5307
Selenium	rs9309294	G	A	-0.133	0.03	7.72005e-06	19.6544
Carotene	rs6658791	A	G	0.0532663	0.0120138	9.29994e-06	19.6582
Vit. A (retinol)	rs149244676	T	C	-0.078776	0.0177549	9.09997e-06	19.6857
Vit. A (retinol)	rs79521692	A	G	-0.0586142	0.0132085	9.09997e-06	19.6924
Vit. C (ascorbate)	rs8057559	T	C	0.1395	0.0314	9.09809e-06	19.7374
Vit. A (retinol)	rs1578938	T	C	-0.0536034	0.0120465	8.60003e-06	19.7999
Vit. A (retinol)	rs12768272	A	G	-0.0838051	0.0188279	8.50002e-06	19.8124
Vit. A (retinol)	rs73173865	T	G	-0.0402964	0.00904235	8.30004e-06	19.8596
Vit. E (α-tocopherol)	rs10935814	A	G	-0.037	0.0083	9.443e-06	19.8723
Selenium	rs566108	C	A	0.201	0.045	9.91996e-06	19.9511
Vit. E (α-tocopherol)	rs7930821	T	C	0.0666	0.0149	7.52991e-06	19.9791
Vit. A (retinol)	rs76386979	C	T	0.0735537	0.0164336	7.59994e-06	20.0329
Carotene	rs2917604	T	C	-0.0288925	0.00645516	7.59994e-06	20.0335
Carotene	rs1783730	G	A	0.0251168	0.00560893	7.49998e-06	20.0525
Selenium	rs2461362	T	C	-0.242	0.054	8.19993e-06	20.0837
Selenium	rs713550	T	G	-0.251	0.056	5.97998e-06	20.0896
Selenium	rs11114989	A	G	0.13	0.029	7.91006e-06	20.0951
Selenium	rs1492483	G	A	0.13	0.029	8.16e-06	20.0951
Selenium	rs4779561	T	C	-0.139	0.031	9.94993e-06	20.1051
Vit. E (γ-tocopherol)	rs13336771	A	C	0.0624	0.0139	7.38601e-06	20.153
Carotene	rs10770208	C	T	-0.0326691	0.00723681	6.4e-06	20.3789
Vit. A (retinol)	rs80285556	A	C	-0.0493945	0.0109342	6.29999e-06	20.4072
Vit. A (retinol)	rs143191624	A	C	0.117238	0.0259098	5.99998e-06	20.4743
Carotene	rs10278909	G	A	0.026565	0.00587063	5.99998e-06	20.4762
Vit. E (α-tocopherol)	rs11992435	G	A	-0.0327	0.0072	6.38293e-06	20.6267
Carotene	rs1689008	A	C	-0.0292338	0.00642777	5.39995e-06	20.6847
Carotene	rs62075874	C	A	0.0348062	0.00765162	5.39995e-06	20.6922
Zinc	rs17511001	A	G	0.132	0.029	7.11001e-06	20.7182
Vit. C (ascorbate)	rs13103690	G	T	0.0474	0.0104	5.19505e-06	20.7726
Carotene	rs73213378	T	C	0.0525663	0.0115241	5.1e-06	20.8066
Carotene	rs79407438	T	C	0.0540634	0.0118416	5e-06	20.8442
Vit. E (α-tocopherol)	rs1532701	A	G	0.0137	0.003	5.07399e-06	20.8544
Vit. C (ascorbate)	rs2070006	C	T	-0.0512	0.0112	4.76201e-06	20.898
Vit. A (retinol)	rs117219913	C	T	0.0476864	0.0103813	4.39997e-06	21.1002
Vit. C (ascorbate)	rs13069990	T	C	-0.0506	0.011	4.44201e-06	21.16
Vit. E (γ-tocopherol)	rs1013104	T	C	-0.0207	0.0045	3.83398e-06	21.16
Carotene	rs117731008	A	G	0.0977133	0.0212277	4.20001e-06	21.1886
Vit. E (γ-tocopherol)	rs10077932	T	C	-0.0402	0.0087	4.08301e-06	21.3508
Carotene	rs13295574	A	G	-0.0276722	0.00598182	3.69999e-06	21.4003
Vit. E (γ-tocopherol)	rs7038957	C	T	0.0287	0.0062	3.86296e-06	21.4279
Zinc	rs4333127	A	G	0.218	0.047	2.99999e-06	21.5138
Vit. A (retinol)	rs12119164	G	A	0.0295741	0.00637063	3.40001e-06	21.5505
Zinc	rs10484100	G	A	-0.209	0.045	3.29997e-06	21.5709
Selenium	rs7163368	C	T	0.158	0.034	4e-06	21.5952
Carotene	rs5760695	C	T	0.0468481	0.0100556	3.2e-06	21.7054
Vit. C (ascorbate)	rs808686	A	G	0.0598	0.0128	3.01301e-06	21.8264
Selenium	rs3785832	C	T	-0.146	0.031	1.81999e-06	22.1811
Carotene	rs77547747	C	T	-0.055803	0.0118339	2.39999e-06	22.2361
Carotene	rs62417408	G	A	-0.0691153	0.0146553	2.39999e-06	22.2412
Vit. C (ascorbate)	rs8105491	T	G	-0.0698	0.0148	2.30399e-06	22.2427
Vit. E (α-tocopherol)	rs2074731	A	C	-0.0184	0.0039	2.30701e-06	22.259
Vit. E (γ-tocopherol)	rs261301	C	T	-0.0323	0.0068	2.064e-06	22.5625
Vit. E (α-tocopherol)	rs11145330	C	A	-0.0324	0.0068	1.945e-06	22.7024
Carotene	rs17800766	C	T	-0.121685	0.0254964	1.79999e-06	22.778
Vit. C (ascorbate)	rs6826474	T	C	-0.1383	0.0288	1.56099e-06	23.06
Vit. A (retinol)	rs692790	C	T	0.0404149	0.00838208	1.40001e-06	23.2477
Carotene	rs6660246	C	A	-0.0266889	0.00553072	1.40001e-06	23.2862
Vit. A (retinol)	rs2126371	T	C	-0.0289453	0.00597696	1.29999e-06	23.4528
Vit. C (ascorbate)	rs7112460	T	C	0.1084	0.0223	1.13501e-06	23.6292
Vit. C (ascorbate)	rs6834631	G	T	-0.1306	0.0267	1.032e-06	23.9257
Herbal tea intake	rs61910987	G	A	1.60077	0.327052	9.90011e-07	23.9565
Coffee intake	rs1182580	T	C	0.00792474	0.00161892	9.80009e-07	23.9618
Coffee intake	rs28490963	A	G	0.0151478	0.00309373	9.80009e-07	23.9737
Coffee intake	rs4877113	G	A	0.00808439	0.00164982	9.59997e-07	24.0116
Green tea intake	rs145092138	T	C	2.02444	0.413109	9.59997e-07	24.0149
Coffee intake	rs12930957	C	T	0.00824709	0.00168174	9.40005e-07	24.0483
Coffee intake	rs56791931	T	G	-0.0114386	0.0023313	9.29994e-07	24.0741
Green tea intake	rs144088013	G	T	2.47797	0.504477	8.99995e-07	24.1273
Green tea intake	rs75872858	C	T	1.64128	0.333795	8.79995e-07	24.1772
Zinc	rs11763353	G	A	-0.192	0.039	6.90001e-07	24.2367
Herbal tea intake	rs140532964	T	C	2.90268	0.589295	8.40001e-07	24.2623
Coffee intake	rs7743687	C	T	0.00843609	0.0017121	8.30004e-07	24.2786
Vit. E (α-tocopherol)	rs7238006	C	T	-0.0281	0.0057	6.77205e-07	24.3032
Coffee intake	rs76852278	A	C	0.027238	0.00551702	7.90005e-07	24.3748
Coffee intake	rs2231142	T	G	-0.0125686	0.00254559	7.90005e-07	24.3779
Coffee intake	rs730632	T	C	0.0105066	0.00212611	7.69999e-07	24.4204
Average weekly red wine intake	rs12797505	A	C	0.016913	0.00342208	7.72485e-07	24.4265
Green tea intake	rs74931176	A	G	2.1897	0.442352	7.39997e-07	24.5038
Vit. E (γ-tocopherol)	rs5994305	G	A	-0.0307	0.0062	7.15402e-07	24.5185
Average weekly red wine intake	rs1441165	G	A	-0.0119881	0.00242038	7.31341e-07	24.532
Average weekly red wine intake	rs13126694	A	G	-0.0119191	0.00240496	7.1983e-07	24.5624
Herbal tea intake	rs116882317	A	G	1.49933	0.301975	6.90001e-07	24.652
Green tea intake	rs17363693	T	C	1.38385	0.278708	6.90001e-07	24.6535
Selenium	rs10023369	A	G	-0.144	0.029	4.41998e-07	24.6564
Green tea intake	rs147814835	G	A	1.73394	0.347943	6.19998e-07	24.8343
Coffee intake	rs9650210	A	C	0.0127624	0.00255927	6.1e-07	24.8675
Coffee intake	rs11236225	G	A	-0.0102005	0.00204207	5.89997e-07	24.9518
Herbal tea intake	rs116986282	T	C	2.30199	0.46068	5.80003e-07	24.9694
Zinc	rs11232535	C	T	0.325	0.065	6.72992e-07	25
Green tea intake	rs145505382	T	G	2.55307	0.510363	5.69994e-07	25.0246
Standard tea intake	rs78981082	G	A	-9.95702	1.98884	5.49997e-07	25.0645
Vit. A (retinol)	rs74977546	A	G	-0.063514	0.0126784	5.49997e-07	25.0963
Herbal tea intake	rs73788078	A	G	1.73904	0.347074	5.39995e-07	25.1059
Average weekly red wine intake	rs1997468	T	C	0.0122038	0.00243138	5.18967e-07	25.1933
Average weekly red wine intake	rs12024733	T	C	0.0122319	0.00242972	4.79999e-07	25.344
Herbal tea intake	rs76631426	A	G	2.31751	0.460278	4.79999e-07	25.3514
Green tea intake	rs77033144	A	G	2.41078	0.477341	4.39997e-07	25.5069
Coffee intake	rs12604773	G	A	-0.0086196	0.00170546	4.30002e-07	25.5441
Average weekly red wine intake	rs12917120	C	T	0.0129387	0.00255515	4.11358e-07	25.6418
Coffee intake	rs2400677	C	T	-0.00828484	0.00163355	3.89996e-07	25.7219
Herbal tea intake	rs4269839	T	G	-1.3202	0.26008	3.89996e-07	25.7671
Coffee intake	rs78308709	C	T	-0.0169235	0.00332201	3.50002e-07	25.9525
Average weekly red wine intake	rs12608228	C	T	0.0123466	0.00242289	3.47488e-07	25.9673
Vit. C (ascorbate)	rs6713914	C	T	-0.0593	0.0116	3.22003e-07	26.1332
Coffee intake	rs35303290	T	C	-0.00877658	0.00171097	2.90001e-07	26.3127
Coffee intake	rs76881016	G	A	0.0160924	0.00311938	2.5e-07	26.6137
Average weekly red wine intake	rs2408189	G	T	0.0126758	0.00245402	2.40204e-07	26.6805
Herbal tea intake	rs112197091	A	G	2.13961	0.41415	2.39999e-07	26.6903
Vit. E (γ-tocopherol)	rs1060467	G	A	-0.0233	0.0045	2.60597e-07	26.8094
Green tea intake	rs115880937	A	G	4.18054	0.804605	2e-07	26.996
Coffee intake	rs73228435	A	G	-0.0214982	0.00413331	2e-07	27.0526
Average weekly red wine intake	rs35805189	T	C	0.0135438	0.00260167	1.93326e-07	27.1005
Average weekly red wine intake	rs28697913	T	C	-0.0187107	0.00359251	1.90779e-07	27.1259
Herbal tea intake	rs147967955	C	T	2.59234	0.496991	1.79999e-07	27.2074
Vit. E (α-tocopherol)	rs10245705	T	C	-0.0663	0.0127	1.94599e-07	27.2533
Green tea intake	rs116974170	T	C	3.10243	0.593935	1.79999e-07	27.2851
Coffee intake	rs2577374	A	G	0.00860301	0.00164027	1.6e-07	27.5087
Green tea intake	rs73163945	T	C	1.22124	0.232548	1.5e-07	27.5789
Coffee intake	rs6937318	C	T	-0.00849812	0.00161011	1.29999e-07	27.857
Average weekly red wine intake	rs2152134	G	A	0.0144096	0.00272723	1.2678e-07	27.9165
Green tea intake	rs77540739	A	C	2.87419	0.542028	1.09999e-07	28.1182
Coffee intake	rs6691876	A	C	-0.00916246	0.00171872	9.80009e-08	28.4193
Average weekly red wine intake	rs10006551	T	C	0.0128961	0.00241687	9.51788e-08	28.4715
Herbal tea intake	rs6006177	C	T	1.63837	0.306468	8.99995e-08	28.5794
Carotene	rs16898247	A	G	-0.107091	0.0200309	8.99995e-08	28.5828
Coffee intake	rs329122	A	G	-0.00876266	0.00163705	8.70001e-08	28.6515
Herbal tea intake	rs28393836	T	C	2.78115	0.519132	8.40001e-08	28.7007
Coffee intake	rs17144566	T	C	-0.0108784	0.00203021	8.40001e-08	28.711
Standard tea intake	rs908817	A	G	5.24212	0.975876	7.79992e-08	28.8552
Coffee intake	rs641727	G	T	-0.00937649	0.00174173	7.29995e-08	28.9814
Zinc	rs7148590	A	G	-0.14	0.026	1.37e-07	28.9941
Average weekly red wine intake	rs2564733	C	T	-0.0143131	0.00265364	6.90669e-08	29.0927
Average weekly red wine intake	rs62573521	T	C	-0.0332406	0.00612441	5.71834e-08	29.4584
Green tea intake	rs61918138	G	A	2.01188	0.370246	5.49997e-08	29.5273
Coffee intake	rs2126069	T	C	0.00883536	0.00162571	5.49997e-08	29.5367
Coffee intake	rs6969878	G	A	-0.0107221	0.00197048	5.30005e-08	29.6084
Coffee intake	rs62064918	T	C	-0.0103075	0.00187872	4.09996e-08	30.1011
Coffee intake	rs7811609	T	C	0.00913864	0.00166468	4e-08	30.1371
Coffee intake	rs12989746	T	G	0.01035	0.00186429	2.80001e-08	30.8215
Coffee intake	rs75347775	A	G	0.0104504	0.00187898	2.69998e-08	30.933
Herbal tea intake	rs146680299	T	C	2.86998	0.515989	2.69998e-08	30.9369
Coffee intake	rs2597805	T	C	0.00985502	0.00175623	2e-08	31.4885
Green tea intake	rs117077082	G	A	1.92055	0.34217	2e-08	31.5041
Coffee intake	rs6469262	C	T	-0.00915347	0.00162895	1.89998e-08	31.5759
Coffee intake	rs117968677	A	G	-0.0310299	0.00551601	1.89998e-08	31.6454
Average weekly red wine intake	rs8050136	A	C	0.0138958	0.00246845	1.81101e-08	31.6897
Green tea intake	rs644205	A	G	0.848874	0.150756	1.79999e-08	31.7057
Herbal tea intake	rs141436163	T	G	2.49682	0.443009	1.7e-08	31.765
Coffee intake	rs1527961	C	T	-0.0133431	0.00236585	1.7e-08	31.8082
Green tea intake	rs189140232	A	G	3.56083	0.625652	1.29999e-08	32.3919
Green tea intake	rs12958992	G	A	2.16091	0.378903	1.2e-08	32.525
Average weekly red wine intake	rs2511225	C	A	-0.0144513	0.00252032	9.82539e-09	32.8778
Coffee intake	rs57918684	A	G	0.0128864	0.00223845	8.60003e-09	33.1412
Green tea intake	rs11976995	G	T	2.01942	0.348689	7.00003e-09	33.5411
Coffee intake	rs117810762	A	G	0.0359086	0.00617871	6.19998e-09	33.7755
Green tea intake	rs12144868	C	T	3.07273	0.527463	5.69994e-09	33.9363
Coffee intake	rs1338549	G	T	-0.00945121	0.0016218	5.60003e-09	33.961
Average weekly red wine intake	rs9852851	T	C	0.0141139	0.00241302	4.95005e-09	34.2115
Average weekly red wine intake	rs704249	G	T	0.0140985	0.0024053	4.59431e-09	34.3564
Coffee intake	rs13054099	C	T	-0.0107777	0.00183597	4.30002e-09	34.4605
Coffee intake	rs516636	A	C	0.0116767	0.00198419	4e-09	34.6317
Average weekly red wine intake	rs11229292	C	T	0.0159047	0.00266177	2.30081e-09	35.7034
Coffee intake	rs2189234	G	T	0.00998689	0.00166052	1.79999e-09	36.172
Standard tea intake	rs2389763	C	T	5.64296	0.934115	1.5e-09	36.4933
Coffee intake	rs9398171	T	C	0.0108577	0.00177995	1.09999e-09	37.21
Average weekly red wine intake	rs6882046	G	A	0.017038	0.00275357	6.11787e-10	38.2864
Coffee intake	rs2465037	A	C	-0.0106317	0.00170743	4.79999e-10	38.7721
Coffee intake	rs6063085	C	A	0.0104106	0.00166919	4.49997e-10	38.8991
Coffee intake	rs6062682	T	C	0.0103704	0.00163929	2.5e-10	40.0202
Coffee intake	rs4615895	A	G	0.0122025	0.00184972	4.19952e-11	43.5197
Coffee intake	rs17842490	G	A	-0.0451683	0.00680848	3.29989e-11	44.0116
Coffee intake	rs12514566	A	G	-0.0113972	0.00170562	2.39994e-11	44.6511
Coffee intake	rs630194	C	T	-0.0113533	0.00169853	2.29985e-11	44.6784
Coffee intake	rs13163336	A	C	0.0149472	0.00221005	1.29987e-11	45.742
Coffee intake	rs61928609	C	A	-0.0147305	0.00217536	1.29987e-11	45.8535
Zinc	rs1532423	G	A	-0.178	0.026	6.4003e-12	46.8698
Average weekly red wine intake	rs1229984	C	T	0.0653777	0.00861895	3.32813e-14	57.5374
Coffee intake	rs13387939	A	C	0.0165558	0.0021386	9.79941e-15	59.9296
Average weekly red wine intake	rs303753	A	G	-0.0198086	0.00255733	9.53455e-15	59.9976
Coffee intake	rs34060476	G	A	0.0184292	0.00237033	7.50067e-15	60.4499
Coffee intake	rs780093	C	T	0.0132935	0.00165695	1e-15	64.3665
Zinc	rs2120019	C	T	-0.287	0.033	1.54989e-18	75.6373
Coffee intake	rs476828	C	T	0.0173461	0.00189543	5.60015e-20	83.7507
Coffee intake	rs1057868	T	C	0.0199509	0.00178517	5.40008e-29	124.901
Coffee intake	rs1421085	C	T	0.0185426	0.00164436	1.69981e-29	127.159
Coffee intake	rs4410790	C	T	0.039072	0.00167288	1.1995e-120	545.509
Standard tea intake	rs2472297	T	C	0.0464708	0.00182733	1.09901e-142	646.735
Coffee intake	rs2472297	T	C	0.0464708	0.00182733	1.09901e-142	646.735

## Sheet: Table 5
Table S5. SNPs information of antioxidant diets for childhood ADHD.
Exposure	SNP	effect allele	other allele	Beta	SE	pval	F
Zinc	rs17097781	T	C	-0.242	0.055	9.34997e-06	19.36
Vit. E (α-tocopherol)	rs10163969	T	G	-0.0352	0.008	9.38491e-06	19.36
Vit. E (γ-tocopherol)	rs6821770	A	G	0.038	0.0086	8.916e-06	19.5241
Vit. E (γ-tocopherol)	rs10492212	T	C	-0.0274	0.0062	8.65605e-06	19.5307
Selenium	rs9309294	G	A	-0.133	0.03	7.72005e-06	19.6544
Carotene	rs6658791	A	G	0.0532663	0.0120138	9.29994e-06	19.6582
Vit. A (retinol)	rs79521692	A	G	-0.0586142	0.0132085	9.09997e-06	19.6924
Vit. A (retinol)	rs1578938	T	C	-0.0536034	0.0120465	8.60003e-06	19.7999
Vit. A (retinol)	rs12768272	A	G	-0.0838051	0.0188279	8.50002e-06	19.8124
Vit. A (retinol)	rs73173865	T	G	-0.0402964	0.00904235	8.30004e-06	19.8596
Vit. E (α-tocopherol)	rs10935814	A	G	-0.037	0.0083	9.443e-06	19.8723
Selenium	rs566108	C	A	0.201	0.045	9.91996e-06	19.9511
Vit. A (retinol)	rs76386979	C	T	0.0735537	0.0164336	7.59994e-06	20.0329
Carotene	rs2917604	T	C	-0.0288925	0.00645516	7.59994e-06	20.0335
Selenium	rs2461362	T	C	-0.242	0.054	8.19993e-06	20.0837
Selenium	rs713550	T	G	-0.251	0.056	5.97998e-06	20.0896
Selenium	rs11114989	A	G	0.13	0.029	7.91006e-06	20.0951
Selenium	rs1492483	G	A	0.13	0.029	8.16e-06	20.0951
Selenium	rs4779561	T	C	-0.139	0.031	9.94993e-06	20.1051
Vit. E (γ-tocopherol)	rs13336771	A	C	0.0624	0.0139	7.38601e-06	20.153
Carotene	rs10770208	C	T	-0.0326691	0.00723681	6.4e-06	20.3789
Vit. A (retinol)	rs80285556	A	C	-0.0493945	0.0109342	6.29999e-06	20.4072
Vit. A (retinol)	rs143191624	A	C	0.117238	0.0259098	5.99998e-06	20.4743
Carotene	rs10278909	G	A	0.026565	0.00587063	5.99998e-06	20.4762
Vit. E (α-tocopherol)	rs11992435	G	A	-0.0327	0.0072	6.38293e-06	20.6267
Carotene	rs1689008	A	C	-0.0292338	0.00642777	5.39995e-06	20.6847
Carotene	rs62075874	C	A	0.0348062	0.00765162	5.39995e-06	20.6922
Zinc	rs17511001	A	G	0.132	0.029	7.11001e-06	20.7182
Zinc	rs8099461	G	A	-0.278	0.061	5.21003e-06	20.7697
Vit. C (ascorbate)	rs13103690	G	T	0.0474	0.0104	5.19505e-06	20.7726
Vit. E (γ-tocopherol)	rs10520845	A	C	0.191	0.0419	5.27206e-06	20.7797
Carotene	rs73213378	T	C	0.0525663	0.0115241	5.1e-06	20.8066
Vit. E (α-tocopherol)	rs1532701	A	G	0.0137	0.003	5.07399e-06	20.8544
Vit. C (ascorbate)	rs2070006	C	T	-0.0512	0.0112	4.76201e-06	20.898
Vit. A (retinol)	rs117219913	C	T	0.0476864	0.0103813	4.39997e-06	21.1002
Vit. C (ascorbate)	rs13069990	T	C	-0.0506	0.011	4.44201e-06	21.16
Vit. E (γ-tocopherol)	rs1013104	T	C	-0.0207	0.0045	3.83398e-06	21.16
Carotene	rs117731008	A	G	0.0977133	0.0212277	4.20001e-06	21.1886
Vit. E (γ-tocopherol)	rs7038957	C	T	0.0287	0.0062	3.86296e-06	21.4279
Zinc	rs4333127	A	G	0.218	0.047	2.99999e-06	21.5138
Vit. A (retinol)	rs12119164	G	A	0.0295741	0.00637063	3.40001e-06	21.5505
Zinc	rs10484100	G	A	-0.209	0.045	3.29997e-06	21.5709
Selenium	rs7163368	C	T	0.158	0.034	4e-06	21.5952
Vit. A (retinol)	rs149577802	T	C	-0.108795	0.0234115	3.40001e-06	21.5953
Carotene	rs5760695	C	T	0.0468481	0.0100556	3.2e-06	21.7054
Selenium	rs3785832	C	T	-0.146	0.031	1.81999e-06	22.1811
Carotene	rs77547747	C	T	-0.055803	0.0118339	2.39999e-06	22.2361
Vit. C (ascorbate)	rs8105491	T	G	-0.0698	0.0148	2.30399e-06	22.2427
Vit. E (α-tocopherol)	rs2074731	A	C	-0.0184	0.0039	2.30701e-06	22.259
Vit. E (γ-tocopherol)	rs261301	C	T	-0.0323	0.0068	2.064e-06	22.5625
Vit. E (α-tocopherol)	rs11145330	C	A	-0.0324	0.0068	1.945e-06	22.7024
Carotene	rs17800766	C	T	-0.121685	0.0254964	1.79999e-06	22.778
Vit. C (ascorbate)	rs6826474	T	C	-0.1383	0.0288	1.56099e-06	23.06
Vit. A (retinol)	rs692790	C	T	0.0404149	0.00838208	1.40001e-06	23.2477
Carotene	rs6660246	C	A	-0.0266889	0.00553072	1.40001e-06	23.2862
Vit. A (retinol)	rs2126371	T	C	-0.0289453	0.00597696	1.29999e-06	23.4528
Vit. C (ascorbate)	rs7112460	T	C	0.1084	0.0223	1.13501e-06	23.6292
Vit. C (ascorbate)	rs6834631	G	T	-0.1306	0.0267	1.032e-06	23.9257
Herbal tea intake	rs61910987	G	A	1.60077	0.327052	9.90011e-07	23.9565
Coffee intake	rs1182580	T	C	0.00792474	0.00161892	9.80009e-07	23.9618
Coffee intake	rs28490963	A	G	0.0151478	0.00309373	9.80009e-07	23.9737
Coffee intake	rs4877113	G	A	0.00808439	0.00164982	9.59997e-07	24.0116
Green tea intake	rs145092138	T	C	2.02444	0.413109	9.59997e-07	24.0149
Coffee intake	rs12930957	C	T	0.00824709	0.00168174	9.40005e-07	24.0483
Coffee intake	rs56791931	T	G	-0.0114386	0.0023313	9.29994e-07	24.0741
Green tea intake	rs144088013	G	T	2.47797	0.504477	8.99995e-07	24.1273
Green tea intake	rs75872858	C	T	1.64128	0.333795	8.79995e-07	24.1772
Zinc	rs11763353	G	A	-0.192	0.039	6.90001e-07	24.2367
Herbal tea intake	rs140532964	T	C	2.90268	0.589295	8.40001e-07	24.2623
Coffee intake	rs7743687	C	T	0.00843609	0.0017121	8.30004e-07	24.2786
Vit. E (α-tocopherol)	rs7238006	C	T	-0.0281	0.0057	6.77205e-07	24.3032
Green tea intake	rs147421169	A	G	3.35204	0.679449	8.09991e-07	24.3391
Coffee intake	rs76852278	A	C	0.027238	0.00551702	7.90005e-07	24.3748
Coffee intake	rs2231142	T	G	-0.0125686	0.00254559	7.90005e-07	24.3779
Coffee intake	rs730632	T	C	0.0105066	0.00212611	7.69999e-07	24.4204
Average weekly red wine intake	rs12797505	A	C	0.016913	0.00342208	7.72485e-07	24.4265
Green tea intake	rs74931176	A	G	2.1897	0.442352	7.39997e-07	24.5038
Vit. E (γ-tocopherol)	rs5994305	G	A	-0.0307	0.0062	7.15402e-07	24.5185
Green tea intake	rs17363693	T	C	1.38385	0.278708	6.90001e-07	24.6535
Selenium	rs10023369	A	G	-0.144	0.029	4.41998e-07	24.6564
Green tea intake	rs147814835	G	A	1.73394	0.347943	6.19998e-07	24.8343
Coffee intake	rs9650210	A	C	0.0127624	0.00255927	6.1e-07	24.8675
Coffee intake	rs11236225	G	A	-0.0102005	0.00204207	5.89997e-07	24.9518
Herbal tea intake	rs116986282	T	C	2.30199	0.46068	5.80003e-07	24.9694
Zinc	rs11232535	C	T	0.325	0.065	6.72992e-07	25
Green tea intake	rs145505382	T	G	2.55307	0.510363	5.69994e-07	25.0246
Vit. A (retinol)	rs74977546	A	G	-0.063514	0.0126784	5.49997e-07	25.0963
Herbal tea intake	rs73788078	A	G	1.73904	0.347074	5.39995e-07	25.1059
Average weekly red wine intake	rs1997468	T	C	0.0122038	0.00243138	5.18967e-07	25.1933
Average weekly red wine intake	rs12024733	T	C	0.0122319	0.00242972	4.79999e-07	25.344
Herbal tea intake	rs76631426	A	G	2.31751	0.460278	4.79999e-07	25.3514
Herbal tea intake	rs148719837	C	A	2.77413	0.550684	4.70002e-07	25.3775
Green tea intake	rs77033144	A	G	2.41078	0.477341	4.39997e-07	25.5069
Average weekly red wine intake	rs12917120	C	T	0.0129387	0.00255515	4.11358e-07	25.6418
Coffee intake	rs2400677	C	T	-0.00828484	0.00163355	3.89996e-07	25.7219
Coffee intake	rs78308709	C	T	-0.0169235	0.00332201	3.50002e-07	25.9525
Average weekly red wine intake	rs12608228	C	T	0.0123466	0.00242289	3.47488e-07	25.9673
Vit. C (ascorbate)	rs6713914	C	T	-0.0593	0.0116	3.22003e-07	26.1332
Coffee intake	rs35303290	T	C	-0.00877658	0.00171097	2.90001e-07	26.3127
Herbal tea intake	rs112197091	A	G	2.13961	0.41415	2.39999e-07	26.6903
Vit. E (γ-tocopherol)	rs1060467	G	A	-0.0233	0.0045	2.60597e-07	26.8094
Green tea intake	rs115880937	A	G	4.18054	0.804605	2e-07	26.996
Coffee intake	rs73228435	A	G	-0.0214982	0.00413331	2e-07	27.0526
Average weekly red wine intake	rs35805189	T	C	0.0135438	0.00260167	1.93326e-07	27.1005
Average weekly red wine intake	rs28697913	T	C	-0.0187107	0.00359251	1.90779e-07	27.1259
Herbal tea intake	rs147967955	C	T	2.59234	0.496991	1.79999e-07	27.2074
Vit. E (α-tocopherol)	rs10245705	T	C	-0.0663	0.0127	1.94599e-07	27.2533
Green tea intake	rs116974170	T	C	3.10243	0.593935	1.79999e-07	27.2851
Coffee intake	rs2577374	A	G	0.00860301	0.00164027	1.6e-07	27.5087
Green tea intake	rs73163945	T	C	1.22124	0.232548	1.5e-07	27.5789
Coffee intake	rs6937318	C	T	-0.00849812	0.00161011	1.29999e-07	27.857
Average weekly red wine intake	rs2152134	G	A	0.0144096	0.00272723	1.2678e-07	27.9165
Green tea intake	rs77540739	A	C	2.87419	0.542028	1.09999e-07	28.1182
Coffee intake	rs6691876	A	C	-0.00916246	0.00171872	9.80009e-08	28.4193
Average weekly red wine intake	rs10006551	T	C	0.0128961	0.00241687	9.51788e-08	28.4715
Herbal tea intake	rs6006177	C	T	1.63837	0.306468	8.99995e-08	28.5794
Carotene	rs16898247	A	G	-0.107091	0.0200309	8.99995e-08	28.5828
Herbal tea intake	rs28393836	T	C	2.78115	0.519132	8.40001e-08	28.7007
Coffee intake	rs17144566	T	C	-0.0108784	0.00203021	8.40001e-08	28.711
Standard tea intake	rs908817	A	G	5.24212	0.975876	7.79992e-08	28.8552
Coffee intake	rs641727	G	T	-0.00937649	0.00174173	7.29995e-08	28.9814
Zinc	rs7148590	A	G	-0.14	0.026	1.37e-07	28.9941
Average weekly red wine intake	rs2564733	C	T	-0.0143131	0.00265364	6.90669e-08	29.0927
Average weekly red wine intake	rs62573521	T	C	-0.0332406	0.00612441	5.71834e-08	29.4584
Green tea intake	rs61918138	G	A	2.01188	0.370246	5.49997e-08	29.5273
Coffee intake	rs2126069	T	C	0.00883536	0.00162571	5.49997e-08	29.5367
Coffee intake	rs6969878	G	A	-0.0107221	0.00197048	5.30005e-08	29.6084
Coffee intake	rs62064918	T	C	-0.0103075	0.00187872	4.09996e-08	30.1011
Coffee intake	rs7811609	T	C	0.00913864	0.00166468	4e-08	30.1371
Coffee intake	rs12989746	T	G	0.01035	0.00186429	2.80001e-08	30.8215
Herbal tea intake	rs146680299	T	C	2.86998	0.515989	2.69998e-08	30.9369
Coffee intake	rs2597805	T	C	0.00985502	0.00175623	2e-08	31.4885
Green tea intake	rs117077082	G	A	1.92055	0.34217	2e-08	31.5041
Coffee intake	rs6469262	C	T	-0.00915347	0.00162895	1.89998e-08	31.5759
Average weekly red wine intake	rs8050136	A	C	0.0138958	0.00246845	1.81101e-08	31.6897
Green tea intake	rs644205	A	G	0.848874	0.150756	1.79999e-08	31.7057
Herbal tea intake	rs141436163	T	G	2.49682	0.443009	1.7e-08	31.765
Coffee intake	rs1527961	C	T	-0.0133431	0.00236585	1.7e-08	31.8082
Green tea intake	rs12958992	G	A	2.16091	0.378903	1.2e-08	32.525
Average weekly red wine intake	rs2511225	C	A	-0.0144513	0.00252032	9.82539e-09	32.8778
Herbal tea intake	rs79519615	C	T	3.45156	0.60022	8.9e-09	33.0682
Coffee intake	rs57918684	A	G	0.0128864	0.00223845	8.60003e-09	33.1412
Green tea intake	rs11976995	G	T	2.01942	0.348689	7.00003e-09	33.5411
Coffee intake	rs117810762	A	G	0.0359086	0.00617871	6.19998e-09	33.7755
Average weekly red wine intake	rs9852851	T	C	0.0141139	0.00241302	4.95005e-09	34.2115
Average weekly red wine intake	rs704249	G	T	0.0140985	0.0024053	4.59431e-09	34.3564
Coffee intake	rs516636	A	C	0.0116767	0.00198419	4e-09	34.6317
Average weekly red wine intake	rs11229292	C	T	0.0159047	0.00266177	2.30081e-09	35.7034
Coffee intake	rs2189234	G	T	0.00998689	0.00166052	1.79999e-09	36.172
Standard tea intake	rs2389763	C	T	5.64296	0.934115	1.5e-09	36.4933
Coffee intake	rs9398171	T	C	0.0108577	0.00177995	1.09999e-09	37.21
Average weekly red wine intake	rs6882046	G	A	0.017038	0.00275357	6.11787e-10	38.2864
Herbal tea intake	rs148443638	A	G	3.845	0.618252	5e-10	38.6778
Coffee intake	rs4615895	A	G	0.0122025	0.00184972	4.19952e-11	43.5197
Coffee intake	rs17842490	G	A	-0.0451683	0.00680848	3.29989e-11	44.0116
Coffee intake	rs630194	C	T	-0.0113533	0.00169853	2.29985e-11	44.6784
Coffee intake	rs13163336	A	C	0.0149472	0.00221005	1.29987e-11	45.742
Coffee intake	rs61928609	C	A	-0.0147305	0.00217536	1.29987e-11	45.8535
Zinc	rs1532423	G	A	-0.178	0.026	6.4003e-12	46.8698
Coffee intake	rs13387939	A	C	0.0165558	0.0021386	9.79941e-15	59.9296
Average weekly red wine intake	rs303753	A	G	-0.0198086	0.00255733	9.53455e-15	59.9976
Coffee intake	rs34060476	G	A	0.0184292	0.00237033	7.50067e-15	60.4499
Coffee intake	rs780093	C	T	0.0132935	0.00165695	1e-15	64.3665
Zinc	rs2120019	C	T	-0.287	0.033	1.54989e-18	75.6373
Coffee intake	rs476828	C	T	0.0173461	0.00189543	5.60015e-20	83.7507
Standard tea intake	rs2472297	T	C	10.2075	1.04443	1.50003e-22	95.5169
Coffee intake	rs1057868	T	C	0.0199509	0.00178517	5.40008e-29	124.901
Coffee intake	rs1421085	C	T	0.0185426	0.00164436	1.69981e-29	127.159
Coffee intake	rs4410790	C	T	0.039072	0.00167288	1.1995e-120	545.509
Coffee intake	rs2472297	T	C	0.0464708	0.00182733	1.09901e-142	646.735

## Sheet: Table 6
Table S6. SNPs information of antioxidant diets for adulthood ADHD.
Exposure	SNP	effect allele	other allele	Beta	SE	pval	F
Zinc	rs17097781	T	C	-0.242	0.055	9.34997e-06	19.36
Vit. E (α-tocopherol)	rs10163969	T	G	-0.0352	0.008	9.38491e-06	19.36
Vit. E (γ-tocopherol)	rs6821770	A	G	0.038	0.0086	8.916e-06	19.5241
Vit. E (γ-tocopherol)	rs10492212	T	C	-0.0274	0.0062	8.65605e-06	19.5307
Selenium	rs9309294	G	A	-0.133	0.03	7.72005e-06	19.6544
Carotene	rs6658791	A	G	0.0532663	0.0120138	9.29994e-06	19.6582
Vit. A (retinol)	rs79521692	A	G	-0.0586142	0.0132085	9.09997e-06	19.6924
Vit. A (retinol)	rs1578938	T	C	-0.0536034	0.0120465	8.60003e-06	19.7999
Vit. A (retinol)	rs12768272	A	G	-0.0838051	0.0188279	8.50002e-06	19.8124
Vit. A (retinol)	rs73173865	T	G	-0.0402964	0.00904235	8.30004e-06	19.8596
Vit. E (α-tocopherol)	rs10935814	A	G	-0.037	0.0083	9.443e-06	19.8723
Selenium	rs566108	C	A	0.201	0.045	9.91996e-06	19.9511
Vit. A (retinol)	rs76386979	C	T	0.0735537	0.0164336	7.59994e-06	20.0329
Carotene	rs2917604	T	C	-0.0288925	0.00645516	7.59994e-06	20.0335
Selenium	rs2461362	T	C	-0.242	0.054	8.19993e-06	20.0837
Selenium	rs713550	T	G	-0.251	0.056	5.97998e-06	20.0896
Selenium	rs11114989	A	G	0.13	0.029	7.91006e-06	20.0951
Selenium	rs1492483	G	A	0.13	0.029	8.16e-06	20.0951
Selenium	rs4779561	T	C	-0.139	0.031	9.94993e-06	20.1051
Vit. E (γ-tocopherol)	rs13336771	A	C	0.0624	0.0139	7.38601e-06	20.153
Carotene	rs10770208	C	T	-0.0326691	0.00723681	6.4e-06	20.3789
Vit. A (retinol)	rs80285556	A	C	-0.0493945	0.0109342	6.29999e-06	20.4072
Vit. A (retinol)	rs143191624	A	C	0.117238	0.0259098	5.99998e-06	20.4743
Carotene	rs10278909	G	A	0.026565	0.00587063	5.99998e-06	20.4762
Vit. E (α-tocopherol)	rs11992435	G	A	-0.0327	0.0072	6.38293e-06	20.6267
Carotene	rs1689008	A	C	-0.0292338	0.00642777	5.39995e-06	20.6847
Carotene	rs62075874	C	A	0.0348062	0.00765162	5.39995e-06	20.6922
Zinc	rs17511001	A	G	0.132	0.029	7.11001e-06	20.7182
Zinc	rs8099461	G	A	-0.278	0.061	5.21003e-06	20.7697
Vit. C (ascorbate)	rs13103690	G	T	0.0474	0.0104	5.19505e-06	20.7726
Vit. E (γ-tocopherol)	rs10520845	A	C	0.191	0.0419	5.27206e-06	20.7797
Carotene	rs73213378	T	C	0.0525663	0.0115241	5.1e-06	20.8066
Vit. E (α-tocopherol)	rs1532701	A	G	0.0137	0.003	5.07399e-06	20.8544
Vit. C (ascorbate)	rs2070006	C	T	-0.0512	0.0112	4.76201e-06	20.898
Vit. A (retinol)	rs117219913	C	T	0.0476864	0.0103813	4.39997e-06	21.1002
Vit. C (ascorbate)	rs13069990	T	C	-0.0506	0.011	4.44201e-06	21.16
Vit. E (γ-tocopherol)	rs1013104	T	C	-0.0207	0.0045	3.83398e-06	21.16
Carotene	rs117731008	A	G	0.0977133	0.0212277	4.20001e-06	21.1886
Vit. E (γ-tocopherol)	rs7038957	C	T	0.0287	0.0062	3.86296e-06	21.4279
Zinc	rs4333127	A	G	0.218	0.047	2.99999e-06	21.5138
Vit. A (retinol)	rs12119164	G	A	0.0295741	0.00637063	3.40001e-06	21.5505
Zinc	rs10484100	G	A	-0.209	0.045	3.29997e-06	21.5709
Selenium	rs7163368	C	T	0.158	0.034	4e-06	21.5952
Vit. A (retinol)	rs149577802	T	C	-0.108795	0.0234115	3.40001e-06	21.5953
Carotene	rs5760695	C	T	0.0468481	0.0100556	3.2e-06	21.7054
Selenium	rs3785832	C	T	-0.146	0.031	1.81999e-06	22.1811
Carotene	rs77547747	C	T	-0.055803	0.0118339	2.39999e-06	22.2361
Vit. C (ascorbate)	rs8105491	T	G	-0.0698	0.0148	2.30399e-06	22.2427
Vit. E (α-tocopherol)	rs2074731	A	C	-0.0184	0.0039	2.30701e-06	22.259
Vit. E (γ-tocopherol)	rs261301	C	T	-0.0323	0.0068	2.064e-06	22.5625
Vit. E (α-tocopherol)	rs11145330	C	A	-0.0324	0.0068	1.945e-06	22.7024
Carotene	rs17800766	C	T	-0.121685	0.0254964	1.79999e-06	22.778
Vit. C (ascorbate)	rs6826474	T	C	-0.1383	0.0288	1.56099e-06	23.06
Vit. A (retinol)	rs692790	C	T	0.0404149	0.00838208	1.40001e-06	23.2477
Carotene	rs6660246	C	A	-0.0266889	0.00553072	1.40001e-06	23.2862
Vit. A (retinol)	rs2126371	T	C	-0.0289453	0.00597696	1.29999e-06	23.4528
Vit. C (ascorbate)	rs7112460	T	C	0.1084	0.0223	1.13501e-06	23.6292
Vit. C (ascorbate)	rs6834631	G	T	-0.1306	0.0267	1.032e-06	23.9257
Herbal tea intake	rs61910987	G	A	1.60077	0.327052	9.90011e-07	23.9565
Coffee intake	rs1182580	T	C	0.00792474	0.00161892	9.80009e-07	23.9618
Coffee intake	rs28490963	A	G	0.0151478	0.00309373	9.80009e-07	23.9737
Coffee intake	rs4877113	G	A	0.00808439	0.00164982	9.59997e-07	24.0116
Green tea intake	rs145092138	T	C	2.02444	0.413109	9.59997e-07	24.0149
Coffee intake	rs12930957	C	T	0.00824709	0.00168174	9.40005e-07	24.0483
Coffee intake	rs56791931	T	G	-0.0114386	0.0023313	9.29994e-07	24.0741
Green tea intake	rs144088013	G	T	2.47797	0.504477	8.99995e-07	24.1273
Green tea intake	rs75872858	C	T	1.64128	0.333795	8.79995e-07	24.1772
Zinc	rs11763353	G	A	-0.192	0.039	6.90001e-07	24.2367
Herbal tea intake	rs140532964	T	C	2.90268	0.589295	8.40001e-07	24.2623
Coffee intake	rs7743687	C	T	0.00843609	0.0017121	8.30004e-07	24.2786
Vit. E (α-tocopherol)	rs7238006	C	T	-0.0281	0.0057	6.77205e-07	24.3032
Green tea intake	rs147421169	A	G	3.35204	0.679449	8.09991e-07	24.3391
Coffee intake	rs76852278	A	C	0.027238	0.00551702	7.90005e-07	24.3748
Coffee intake	rs2231142	T	G	-0.0125686	0.00254559	7.90005e-07	24.3779
Coffee intake	rs730632	T	C	0.0105066	0.00212611	7.69999e-07	24.4204
Average weekly red wine intake	rs12797505	A	C	0.016913	0.00342208	7.72485e-07	24.4265
Green tea intake	rs74931176	A	G	2.1897	0.442352	7.39997e-07	24.5038
Vit. E (γ-tocopherol)	rs5994305	G	A	-0.0307	0.0062	7.15402e-07	24.5185
Green tea intake	rs17363693	T	C	1.38385	0.278708	6.90001e-07	24.6535
Selenium	rs10023369	A	G	-0.144	0.029	4.41998e-07	24.6564
Green tea intake	rs147814835	G	A	1.73394	0.347943	6.19998e-07	24.8343
Coffee intake	rs9650210	A	C	0.0127624	0.00255927	6.1e-07	24.8675
Coffee intake	rs11236225	G	A	-0.0102005	0.00204207	5.89997e-07	24.9518
Herbal tea intake	rs116986282	T	C	2.30199	0.46068	5.80003e-07	24.9694
Zinc	rs11232535	C	T	0.325	0.065	6.72992e-07	25
Green tea intake	rs145505382	T	G	2.55307	0.510363	5.69994e-07	25.0246
Vit. A (retinol)	rs74977546	A	G	-0.063514	0.0126784	5.49997e-07	25.0963
Herbal tea intake	rs73788078	A	G	1.73904	0.347074	5.39995e-07	25.1059
Average weekly red wine intake	rs1997468	T	C	0.0122038	0.00243138	5.18967e-07	25.1933
Average weekly red wine intake	rs12024733	T	C	0.0122319	0.00242972	4.79999e-07	25.344
Herbal tea intake	rs76631426	A	G	2.31751	0.460278	4.79999e-07	25.3514
Herbal tea intake	rs148719837	C	A	2.77413	0.550684	4.70002e-07	25.3775
Green tea intake	rs77033144	A	G	2.41078	0.477341	4.39997e-07	25.5069
Average weekly red wine intake	rs12917120	C	T	0.0129387	0.00255515	4.11358e-07	25.6418
Coffee intake	rs2400677	C	T	-0.00828484	0.00163355	3.89996e-07	25.7219
Coffee intake	rs78308709	C	T	-0.0169235	0.00332201	3.50002e-07	25.9525
Average weekly red wine intake	rs12608228	C	T	0.0123466	0.00242289	3.47488e-07	25.9673
Vit. C (ascorbate)	rs6713914	C	T	-0.0593	0.0116	3.22003e-07	26.1332
Coffee intake	rs35303290	T	C	-0.00877658	0.00171097	2.90001e-07	26.3127
Herbal tea intake	rs112197091	A	G	2.13961	0.41415	2.39999e-07	26.6903
Vit. E (γ-tocopherol)	rs1060467	G	A	-0.0233	0.0045	2.60597e-07	26.8094
Green tea intake	rs115880937	A	G	4.18054	0.804605	2e-07	26.996
Coffee intake	rs73228435	A	G	-0.0214982	0.00413331	2e-07	27.0526
Average weekly red wine intake	rs35805189	T	C	0.0135438	0.00260167	1.93326e-07	27.1005
Average weekly red wine intake	rs28697913	T	C	-0.0187107	0.00359251	1.90779e-07	27.1259
Herbal tea intake	rs147967955	C	T	2.59234	0.496991	1.79999e-07	27.2074
Vit. E (α-tocopherol)	rs10245705	T	C	-0.0663	0.0127	1.94599e-07	27.2533
Green tea intake	rs116974170	T	C	3.10243	0.593935	1.79999e-07	27.2851
Coffee intake	rs2577374	A	G	0.00860301	0.00164027	1.6e-07	27.5087
Green tea intake	rs73163945	T	C	1.22124	0.232548	1.5e-07	27.5789
Coffee intake	rs6937318	C	T	-0.00849812	0.00161011	1.29999e-07	27.857
Average weekly red wine intake	rs2152134	G	A	0.0144096	0.00272723	1.2678e-07	27.9165
Green tea intake	rs77540739	A	C	2.87419	0.542028	1.09999e-07	28.1182
Coffee intake	rs6691876	A	C	-0.00916246	0.00171872	9.80009e-08	28.4193
Average weekly red wine intake	rs10006551	T	C	0.0128961	0.00241687	9.51788e-08	28.4715
Herbal tea intake	rs6006177	C	T	1.63837	0.306468	8.99995e-08	28.5794
Carotene	rs16898247	A	G	-0.107091	0.0200309	8.99995e-08	28.5828
Herbal tea intake	rs28393836	T	C	2.78115	0.519132	8.40001e-08	28.7007
Coffee intake	rs17144566	T	C	-0.0108784	0.00203021	8.40001e-08	28.711
Standard tea intake	rs908817	A	G	5.24212	0.975876	7.79992e-08	28.8552
Coffee intake	rs641727	G	T	-0.00937649	0.00174173	7.29995e-08	28.9814
Zinc	rs7148590	A	G	-0.14	0.026	1.37e-07	28.9941
Average weekly red wine intake	rs2564733	C	T	-0.0143131	0.00265364	6.90669e-08	29.0927
Average weekly red wine intake	rs62573521	T	C	-0.0332406	0.00612441	5.71834e-08	29.4584
Green tea intake	rs61918138	G	A	2.01188	0.370246	5.49997e-08	29.5273
Coffee intake	rs2126069	T	C	0.00883536	0.00162571	5.49997e-08	29.5367
Coffee intake	rs6969878	G	A	-0.0107221	0.00197048	5.30005e-08	29.6084
Coffee intake	rs62064918	T	C	-0.0103075	0.00187872	4.09996e-08	30.1011
Coffee intake	rs7811609	T	C	0.00913864	0.00166468	4e-08	30.1371
Coffee intake	rs12989746	T	G	0.01035	0.00186429	2.80001e-08	30.8215
Herbal tea intake	rs146680299	T	C	2.86998	0.515989	2.69998e-08	30.9369
Coffee intake	rs2597805	T	C	0.00985502	0.00175623	2e-08	31.4885
Green tea intake	rs117077082	G	A	1.92055	0.34217	2e-08	31.5041
Coffee intake	rs6469262	C	T	-0.00915347	0.00162895	1.89998e-08	31.5759
Average weekly red wine intake	rs8050136	A	C	0.0138958	0.00246845	1.81101e-08	31.6897
Green tea intake	rs644205	A	G	0.848874	0.150756	1.79999e-08	31.7057
Herbal tea intake	rs141436163	T	G	2.49682	0.443009	1.7e-08	31.765
Coffee intake	rs1527961	C	T	-0.0133431	0.00236585	1.7e-08	31.8082
Green tea intake	rs12958992	G	A	2.16091	0.378903	1.2e-08	32.525
Average weekly red wine intake	rs2511225	C	A	-0.0144513	0.00252032	9.82539e-09	32.8778
Herbal tea intake	rs79519615	C	T	3.45156	0.60022	8.9e-09	33.0682
Coffee intake	rs57918684	A	G	0.0128864	0.00223845	8.60003e-09	33.1412
Green tea intake	rs11976995	G	T	2.01942	0.348689	7.00003e-09	33.5411
Coffee intake	rs117810762	A	G	0.0359086	0.00617871	6.19998e-09	33.7755
Average weekly red wine intake	rs9852851	T	C	0.0141139	0.00241302	4.95005e-09	34.2115
Average weekly red wine intake	rs704249	G	T	0.0140985	0.0024053	4.59431e-09	34.3564
Coffee intake	rs516636	A	C	0.0116767	0.00198419	4e-09	34.6317
Average weekly red wine intake	rs11229292	C	T	0.0159047	0.00266177	2.30081e-09	35.7034
Coffee intake	rs2189234	G	T	0.00998689	0.00166052	1.79999e-09	36.172
Standard tea intake	rs2389763	C	T	5.64296	0.934115	1.5e-09	36.4933
Coffee intake	rs9398171	T	C	0.0108577	0.00177995	1.09999e-09	37.21
Average weekly red wine intake	rs6882046	G	A	0.017038	0.00275357	6.11787e-10	38.2864
Herbal tea intake	rs148443638	A	G	3.845	0.618252	5e-10	38.6778
Coffee intake	rs4615895	A	G	0.0122025	0.00184972	4.19952e-11	43.5197
Coffee intake	rs17842490	G	A	-0.0451683	0.00680848	3.29989e-11	44.0116
Coffee intake	rs630194	C	T	-0.0113533	0.00169853	2.29985e-11	44.6784
Coffee intake	rs13163336	A	C	0.0149472	0.00221005	1.29987e-11	45.742
Coffee intake	rs61928609	C	A	-0.0147305	0.00217536	1.29987e-11	45.8535
Zinc	rs1532423	G	A	-0.178	0.026	6.4003e-12	46.8698
Coffee intake	rs13387939	A	C	0.0165558	0.0021386	9.79941e-15	59.9296
Average weekly red wine intake	rs303753	A	G	-0.0198086	0.00255733	9.53455e-15	59.9976
Coffee intake	rs34060476	G	A	0.0184292	0.00237033	7.50067e-15	60.4499
Coffee intake	rs780093	C	T	0.0132935	0.00165695	1e-15	64.3665
Zinc	rs2120019	C	T	-0.287	0.033	1.54989e-18	75.6373
Coffee intake	rs476828	C	T	0.0173461	0.00189543	5.60015e-20	83.7507
Standard tea intake	rs2472297	T	C	10.2075	1.04443	1.50003e-22	95.5169
Coffee intake	rs1057868	T	C	0.0199509	0.00178517	5.40008e-29	124.901
Coffee intake	rs1421085	C	T	0.0185426	0.00164436	1.69981e-29	127.159
Coffee intake	rs4410790	C	T	0.039072	0.00167288	1.1995e-120	545.509
Coffee intake	rs2472297	T	C	0.0464708	0.00182733	1.09901e-142	646.735

## Sheet: Table 7
Table S7. SNPs information of antioxidant diets for persistent ADHD.
Exposure	SNP	effect allele	other allele	Beta	SE	pval	F
Zinc	rs17097781	T	C	-0.242	0.055	9.34997e-06	19.36
Vit. E (α-tocopherol)	rs10163969	T	G	-0.0352	0.008	9.38491e-06	19.36
Vit. E (γ-tocopherol)	rs6821770	A	G	0.038	0.0086	8.916e-06	19.5241
Vit. E (γ-tocopherol)	rs10492212	T	C	-0.0274	0.0062	8.65605e-06	19.5307
Selenium	rs9309294	G	A	-0.133	0.03	7.72005e-06	19.6544
Carotene	rs6658791	A	G	0.0532663	0.0120138	9.29994e-06	19.6582
Vit. A (retinol)	rs79521692	A	G	-0.0586142	0.0132085	9.09997e-06	19.6924
Vit. A (retinol)	rs1578938	T	C	-0.0536034	0.0120465	8.60003e-06	19.7999
Vit. A (retinol)	rs12768272	A	G	-0.0838051	0.0188279	8.50002e-06	19.8124
Vit. A (retinol)	rs73173865	T	G	-0.0402964	0.00904235	8.30004e-06	19.8596
Vit. E (α-tocopherol)	rs10935814	A	G	-0.037	0.0083	9.443e-06	19.8723
Selenium	rs566108	C	A	0.201	0.045	9.91996e-06	19.9511
Vit. A (retinol)	rs76386979	C	T	0.0735537	0.0164336	7.59994e-06	20.0329
Carotene	rs2917604	T	C	-0.0288925	0.00645516	7.59994e-06	20.0335
Selenium	rs2461362	T	C	-0.242	0.054	8.19993e-06	20.0837
Selenium	rs713550	T	G	-0.251	0.056	5.97998e-06	20.0896
Selenium	rs11114989	A	G	0.13	0.029	7.91006e-06	20.0951
Selenium	rs1492483	G	A	0.13	0.029	8.16e-06	20.0951
Selenium	rs4779561	T	C	-0.139	0.031	9.94993e-06	20.1051
Vit. E (γ-tocopherol)	rs13336771	A	C	0.0624	0.0139	7.38601e-06	20.153
Carotene	rs10770208	C	T	-0.0326691	0.00723681	6.4e-06	20.3789
Vit. A (retinol)	rs80285556	A	C	-0.0493945	0.0109342	6.29999e-06	20.4072
Vit. A (retinol)	rs143191624	A	C	0.117238	0.0259098	5.99998e-06	20.4743
Carotene	rs10278909	G	A	0.026565	0.00587063	5.99998e-06	20.4762
Vit. E (α-tocopherol)	rs11992435	G	A	-0.0327	0.0072	6.38293e-06	20.6267
Carotene	rs1689008	A	C	-0.0292338	0.00642777	5.39995e-06	20.6847
Carotene	rs62075874	C	A	0.0348062	0.00765162	5.39995e-06	20.6922
Zinc	rs17511001	A	G	0.132	0.029	7.11001e-06	20.7182
Zinc	rs8099461	G	A	-0.278	0.061	5.21003e-06	20.7697
Vit. C (ascorbate)	rs13103690	G	T	0.0474	0.0104	5.19505e-06	20.7726
Vit. E (γ-tocopherol)	rs10520845	A	C	0.191	0.0419	5.27206e-06	20.7797
Carotene	rs73213378	T	C	0.0525663	0.0115241	5.1e-06	20.8066
Vit. E (α-tocopherol)	rs1532701	A	G	0.0137	0.003	5.07399e-06	20.8544
Vit. C (ascorbate)	rs2070006	C	T	-0.0512	0.0112	4.76201e-06	20.898
Vit. A (retinol)	rs117219913	C	T	0.0476864	0.0103813	4.39997e-06	21.1002
Vit. C (ascorbate)	rs13069990	T	C	-0.0506	0.011	4.44201e-06	21.16
Vit. E (γ-tocopherol)	rs1013104	T	C	-0.0207	0.0045	3.83398e-06	21.16
Carotene	rs117731008	A	G	0.0977133	0.0212277	4.20001e-06	21.1886
Vit. E (γ-tocopherol)	rs7038957	C	T	0.0287	0.0062	3.86296e-06	21.4279
Zinc	rs4333127	A	G	0.218	0.047	2.99999e-06	21.5138
Vit. A (retinol)	rs12119164	G	A	0.0295741	0.00637063	3.40001e-06	21.5505
Zinc	rs10484100	G	A	-0.209	0.045	3.29997e-06	21.5709
Selenium	rs7163368	C	T	0.158	0.034	4e-06	21.5952
Vit. A (retinol)	rs149577802	T	C	-0.108795	0.0234115	3.40001e-06	21.5953
Carotene	rs5760695	C	T	0.0468481	0.0100556	3.2e-06	21.7054
Selenium	rs3785832	C	T	-0.146	0.031	1.81999e-06	22.1811
Carotene	rs77547747	C	T	-0.055803	0.0118339	2.39999e-06	22.2361
Vit. C (ascorbate)	rs8105491	T	G	-0.0698	0.0148	2.30399e-06	22.2427
Vit. E (α-tocopherol)	rs2074731	A	C	-0.0184	0.0039	2.30701e-06	22.259
Vit. E (γ-tocopherol)	rs261301	C	T	-0.0323	0.0068	2.064e-06	22.5625
Vit. E (α-tocopherol)	rs11145330	C	A	-0.0324	0.0068	1.945e-06	22.7024
Carotene	rs17800766	C	T	-0.121685	0.0254964	1.79999e-06	22.778
Vit. C (ascorbate)	rs6826474	T	C	-0.1383	0.0288	1.56099e-06	23.06
Vit. A (retinol)	rs692790	C	T	0.0404149	0.00838208	1.40001e-06	23.2477
Carotene	rs6660246	C	A	-0.0266889	0.00553072	1.40001e-06	23.2862
Vit. A (retinol)	rs2126371	T	C	-0.0289453	0.00597696	1.29999e-06	23.4528
Vit. C (ascorbate)	rs7112460	T	C	0.1084	0.0223	1.13501e-06	23.6292
Vit. C (ascorbate)	rs6834631	G	T	-0.1306	0.0267	1.032e-06	23.9257
Herbal tea intake	rs61910987	G	A	1.60077	0.327052	9.90011e-07	23.9565
Coffee intake	rs1182580	T	C	0.00792474	0.00161892	9.80009e-07	23.9618
Coffee intake	rs28490963	A	G	0.0151478	0.00309373	9.80009e-07	23.9737
Coffee intake	rs4877113	G	A	0.00808439	0.00164982	9.59997e-07	24.0116
Green tea intake	rs145092138	T	C	2.02444	0.413109	9.59997e-07	24.0149
Coffee intake	rs12930957	C	T	0.00824709	0.00168174	9.40005e-07	24.0483
Coffee intake	rs56791931	T	G	-0.0114386	0.0023313	9.29994e-07	24.0741
Green tea intake	rs144088013	G	T	2.47797	0.504477	8.99995e-07	24.1273
Green tea intake	rs75872858	C	T	1.64128	0.333795	8.79995e-07	24.1772
Zinc	rs11763353	G	A	-0.192	0.039	6.90001e-07	24.2367
Herbal tea intake	rs140532964	T	C	2.90268	0.589295	8.40001e-07	24.2623
Coffee intake	rs7743687	C	T	0.00843609	0.0017121	8.30004e-07	24.2786
Vit. E (α-tocopherol)	rs7238006	C	T	-0.0281	0.0057	6.77205e-07	24.3032
Green tea intake	rs147421169	A	G	3.35204	0.679449	8.09991e-07	24.3391
Coffee intake	rs76852278	A	C	0.027238	0.00551702	7.90005e-07	24.3748
Coffee intake	rs2231142	T	G	-0.0125686	0.00254559	7.90005e-07	24.3779
Coffee intake	rs730632	T	C	0.0105066	0.00212611	7.69999e-07	24.4204
Average weekly red wine intake	rs12797505	A	C	0.016913	0.00342208	7.72485e-07	24.4265
Green tea intake	rs74931176	A	G	2.1897	0.442352	7.39997e-07	24.5038
Vit. E (γ-tocopherol)	rs5994305	G	A	-0.0307	0.0062	7.15402e-07	24.5185
Green tea intake	rs17363693	T	C	1.38385	0.278708	6.90001e-07	24.6535
Selenium	rs10023369	A	G	-0.144	0.029	4.41998e-07	24.6564
Green tea intake	rs147814835	G	A	1.73394	0.347943	6.19998e-07	24.8343
Coffee intake	rs9650210	A	C	0.0127624	0.00255927	6.1e-07	24.8675
Coffee intake	rs11236225	G	A	-0.0102005	0.00204207	5.89997e-07	24.9518
Herbal tea intake	rs116986282	T	C	2.30199	0.46068	5.80003e-07	24.9694
Zinc	rs11232535	C	T	0.325	0.065	6.72992e-07	25
Green tea intake	rs145505382	T	G	2.55307	0.510363	5.69994e-07	25.0246
Vit. A (retinol)	rs74977546	A	G	-0.063514	0.0126784	5.49997e-07	25.0963
Herbal tea intake	rs73788078	A	G	1.73904	0.347074	5.39995e-07	25.1059
Average weekly red wine intake	rs1997468	T	C	0.0122038	0.00243138	5.18967e-07	25.1933
Average weekly red wine intake	rs12024733	T	C	0.0122319	0.00242972	4.79999e-07	25.344
Herbal tea intake	rs76631426	A	G	2.31751	0.460278	4.79999e-07	25.3514
Herbal tea intake	rs148719837	C	A	2.77413	0.550684	4.70002e-07	25.3775
Green tea intake	rs77033144	A	G	2.41078	0.477341	4.39997e-07	25.5069
Average weekly red wine intake	rs12917120	C	T	0.0129387	0.00255515	4.11358e-07	25.6418
Coffee intake	rs2400677	C	T	-0.00828484	0.00163355	3.89996e-07	25.7219
Coffee intake	rs78308709	C	T	-0.0169235	0.00332201	3.50002e-07	25.9525
Average weekly red wine intake	rs12608228	C	T	0.0123466	0.00242289	3.47488e-07	25.9673
Vit. C (ascorbate)	rs6713914	C	T	-0.0593	0.0116	3.22003e-07	26.1332
Coffee intake	rs35303290	T	C	-0.00877658	0.00171097	2.90001e-07	26.3127
Herbal tea intake	rs112197091	A	G	2.13961	0.41415	2.39999e-07	26.6903
Vit. E (γ-tocopherol)	rs1060467	G	A	-0.0233	0.0045	2.60597e-07	26.8094
Green tea intake	rs115880937	A	G	4.18054	0.804605	2e-07	26.996
Coffee intake	rs73228435	A	G	-0.0214982	0.00413331	2e-07	27.0526
Average weekly red wine intake	rs35805189	T	C	0.0135438	0.00260167	1.93326e-07	27.1005
Average weekly red wine intake	rs28697913	T	C	-0.0187107	0.00359251	1.90779e-07	27.1259
Herbal tea intake	rs147967955	C	T	2.59234	0.496991	1.79999e-07	27.2074
Vit. E (α-tocopherol)	rs10245705	T	C	-0.0663	0.0127	1.94599e-07	27.2533
Green tea intake	rs116974170	T	C	3.10243	0.593935	1.79999e-07	27.2851
Coffee intake	rs2577374	A	G	0.00860301	0.00164027	1.6e-07	27.5087
Green tea intake	rs73163945	T	C	1.22124	0.232548	1.5e-07	27.5789
Coffee intake	rs6937318	C	T	-0.00849812	0.00161011	1.29999e-07	27.857
Average weekly red wine intake	rs2152134	G	A	0.0144096	0.00272723	1.2678e-07	27.9165
Green tea intake	rs77540739	A	C	2.87419	0.542028	1.09999e-07	28.1182
Coffee intake	rs6691876	A	C	-0.00916246	0.00171872	9.80009e-08	28.4193
Average weekly red wine intake	rs10006551	T	C	0.0128961	0.00241687	9.51788e-08	28.4715
Herbal tea intake	rs6006177	C	T	1.63837	0.306468	8.99995e-08	28.5794
Carotene	rs16898247	A	G	-0.107091	0.0200309	8.99995e-08	28.5828
Herbal tea intake	rs28393836	T	C	2.78115	0.519132	8.40001e-08	28.7007
Coffee intake	rs17144566	T	C	-0.0108784	0.00203021	8.40001e-08	28.711
Standard tea intake	rs908817	A	G	5.24212	0.975876	7.79992e-08	28.8552
Coffee intake	rs641727	G	T	-0.00937649	0.00174173	7.29995e-08	28.9814
Zinc	rs7148590	A	G	-0.14	0.026	1.37e-07	28.9941
Average weekly red wine intake	rs2564733	C	T	-0.0143131	0.00265364	6.90669e-08	29.0927
Average weekly red wine intake	rs62573521	T	C	-0.0332406	0.00612441	5.71834e-08	29.4584
Green tea intake	rs61918138	G	A	2.01188	0.370246	5.49997e-08	29.5273
Coffee intake	rs2126069	T	C	0.00883536	0.00162571	5.49997e-08	29.5367
Coffee intake	rs6969878	G	A	-0.0107221	0.00197048	5.30005e-08	29.6084
Coffee intake	rs62064918	T	C	-0.0103075	0.00187872	4.09996e-08	30.1011
Coffee intake	rs7811609	T	C	0.00913864	0.00166468	4e-08	30.1371
Coffee intake	rs12989746	T	G	0.01035	0.00186429	2.80001e-08	30.8215
Herbal tea intake	rs146680299	T	C	2.86998	0.515989	2.69998e-08	30.9369
Coffee intake	rs2597805	T	C	0.00985502	0.00175623	2e-08	31.4885
Green tea intake	rs117077082	G	A	1.92055	0.34217	2e-08	31.5041
Coffee intake	rs6469262	C	T	-0.00915347	0.00162895	1.89998e-08	31.5759
Average weekly red wine intake	rs8050136	A	C	0.0138958	0.00246845	1.81101e-08	31.6897
Green tea intake	rs644205	A	G	0.848874	0.150756	1.79999e-08	31.7057
Herbal tea intake	rs141436163	T	G	2.49682	0.443009	1.7e-08	31.765
Coffee intake	rs1527961	C	T	-0.0133431	0.00236585	1.7e-08	31.8082
Green tea intake	rs12958992	G	A	2.16091	0.378903	1.2e-08	32.525
Average weekly red wine intake	rs2511225	C	A	-0.0144513	0.00252032	9.82539e-09	32.8778
Herbal tea intake	rs79519615	C	T	3.45156	0.60022	8.9e-09	33.0682
Coffee intake	rs57918684	A	G	0.0128864	0.00223845	8.60003e-09	33.1412
Green tea intake	rs11976995	G	T	2.01942	0.348689	7.00003e-09	33.5411
Coffee intake	rs117810762	A	G	0.0359086	0.00617871	6.19998e-09	33.7755
Average weekly red wine intake	rs9852851	T	C	0.0141139	0.00241302	4.95005e-09	34.2115
Average weekly red wine intake	rs704249	G	T	0.0140985	0.0024053	4.59431e-09	34.3564
Coffee intake	rs516636	A	C	0.0116767	0.00198419	4e-09	34.6317
Average weekly red wine intake	rs11229292	C	T	0.0159047	0.00266177	2.30081e-09	35.7034
Coffee intake	rs2189234	G	T	0.00998689	0.00166052	1.79999e-09	36.172
Standard tea intake	rs2389763	C	T	5.64296	0.934115	1.5e-09	36.4933
Coffee intake	rs9398171	T	C	0.0108577	0.00177995	1.09999e-09	37.21
Average weekly red wine intake	rs6882046	G	A	0.017038	0.00275357	6.11787e-10	38.2864
Herbal tea intake	rs148443638	A	G	3.845	0.618252	5e-10	38.6778
Coffee intake	rs4615895	A	G	0.0122025	0.00184972	4.19952e-11	43.5197
Coffee intake	rs17842490	G	A	-0.0451683	0.00680848	3.29989e-11	44.0116
Coffee intake	rs630194	C	T	-0.0113533	0.00169853	2.29985e-11	44.6784
Coffee intake	rs13163336	A	C	0.0149472	0.00221005	1.29987e-11	45.742
Coffee intake	rs61928609	C	A	-0.0147305	0.00217536	1.29987e-11	45.8535
Zinc	rs1532423	G	A	-0.178	0.026	6.4003e-12	46.8698
Coffee intake	rs13387939	A	C	0.0165558	0.0021386	9.79941e-15	59.9296
Average weekly red wine intake	rs303753	A	G	-0.0198086	0.00255733	9.53455e-15	59.9976
Coffee intake	rs34060476	G	A	0.0184292	0.00237033	7.50067e-15	60.4499
Coffee intake	rs780093	C	T	0.0132935	0.00165695	1e-15	64.3665
Zinc	rs2120019	C	T	-0.287	0.033	1.54989e-18	75.6373
Coffee intake	rs476828	C	T	0.0173461	0.00189543	5.60015e-20	83.7507
Standard tea intake	rs2472297	T	C	10.2075	1.04443	1.50003e-22	95.5169
Coffee intake	rs1057868	T	C	0.0199509	0.00178517	5.40008e-29	124.901
Coffee intake	rs1421085	C	T	0.0185426	0.00164436	1.69981e-29	127.159
Coffee intake	rs4410790	C	T	0.039072	0.00167288	1.1995e-120	545.509
Coffee intake	rs2472297	T	C	0.0464708	0.00182733	1.09901e-142	646.735

## Sheet: Table 8
Table S8. Analysis results of Inverse variance weighted method
Exposure	Outcome	method	N.SNP	Beta	SE	pval	FDR
Green tea intake	Male ADHD	Inverse variance weighted	19	-0.0237407	0.00714864	0.000896946	0.0645801
Green tea intake	Child ADHD	Inverse variance weighted	18	-0.0114426	0.00504793	0.0234032	0.842517
Average weekly red wine intake	Child ADHD	Inverse variance weighted	18	-0.466412	0.254382	0.0667268	0.897153
Vit. A (retinol)	Child ADHD	Inverse variance weighted	13	0.356107	0.208221	0.0872232	0.897153
Vit. A (retinol)	Male ADHD	Inverse variance weighted	13	0.429434	0.234272	0.0667941	0.897153
Carotene	General ADHD	Inverse variance weighted	20	0.159111	0.0838797	0.0578426	0.897153
Green tea intake	General ADHD	Inverse variance weighted	25	-0.00574802	0.0032428	0.0763037	0.897153
Coffee intake	Adult ADHD	Inverse variance weighted	46	-0.427033	0.272202	0.116693	0.959496
Average weekly red wine intake	Adult ADHD	Inverse variance weighted	18	-0.443341	0.382347	0.246242	0.959496
Selenium	Adult ADHD	Inverse variance weighted	10	0.0505704	0.0443259	0.253922	0.959496
Green tea intake	Adult ADHD	Inverse variance weighted	18	-0.00729459	0.0066146	0.270114	0.959496
Carotene	Adult ADHD	Inverse variance weighted	13	0.178538	0.202966	0.379052	0.959496
Zinc	Adult ADHD	Inverse variance weighted	10	0.0358025	0.0463313	0.439671	0.959496
Vit. E (α-tocopherol)	Adult ADHD	Inverse variance weighted	8	-0.282322	0.383519	0.461648	0.959496
Vit. C (ascorbate)	Adult ADHD	Inverse variance weighted	8	0.0582469	0.127775	0.648494	0.959496
Standard tea intake	Adult ADHD	Inverse variance weighted	3	0.000565662	0.00156254	0.71734	0.959496
Vit. A (retinol)	Adult ADHD	Inverse variance weighted	13	0.0752819	0.237803	0.751567	0.959496
Herbal tea intake	Adult ADHD	Inverse variance weighted	14	-0.000840682	0.00808631	0.917198	0.959496
Standard tea intake	Child ADHD	Inverse variance weighted	3	-0.00232059	0.00207509	0.263436	0.959496
Vit. E (α-tocopherol)	Child ADHD	Inverse variance weighted	8	0.268903	0.37849	0.477417	0.959496
Herbal tea intake	Child ADHD	Inverse variance weighted	14	0.00351522	0.00589456	0.550941	0.959496
Zinc	Child ADHD	Inverse variance weighted	10	-0.0176282	0.030836	0.567541	0.959496
Selenium	Child ADHD	Inverse variance weighted	10	-0.0150392	0.0349715	0.667166	0.959496
Coffee intake	Child ADHD	Inverse variance weighted	46	-0.0617748	0.238897	0.795957	0.959496
Vit. C (ascorbate)	Child ADHD	Inverse variance weighted	8	0.0198642	0.108344	0.854528	0.959496
Vit. E (γ-tocopherol)	Child ADHD	Inverse variance weighted	9	-0.018414	0.207089	0.929147	0.959496
Carotene	Child ADHD	Inverse variance weighted	13	0.0156844	0.186125	0.932843	0.959496
Herbal tea intake	Female ADHD	Inverse variance weighted	13	0.0148083	0.0124866	0.23565	0.959496
Coffee intake	Female ADHD	Inverse variance weighted	57	0.315318	0.309577	0.308419	0.959496
Green tea intake	Female ADHD	Inverse variance weighted	19	0.00936225	0.00948592	0.323661	0.959496
Vit. E (α-tocopherol)	Female ADHD	Inverse variance weighted	8	-0.425079	0.495495	0.390955	0.959496
Vit. E (γ-tocopherol)	Female ADHD	Inverse variance weighted	9	0.247164	0.31149	0.427493	0.959496
Zinc	Female ADHD	Inverse variance weighted	9	0.0489648	0.0637108	0.442162	0.959496
Average weekly red wine intake	Female ADHD	Inverse variance weighted	22	-0.408355	0.547391	0.455665	0.959496
Vit. C (ascorbate)	Female ADHD	Inverse variance weighted	10	0.105748	0.153712	0.491476	0.959496
Selenium	Female ADHD	Inverse variance weighted	10	-0.0158616	0.0615041	0.796488	0.959496
Vit. A (retinol)	Female ADHD	Inverse variance weighted	13	0.0749665	0.36523	0.83737	0.959496
Carotene	Female ADHD	Inverse variance weighted	17	-0.0344056	0.282789	0.903164	0.959496
Standard tea intake	Female ADHD	Inverse variance weighted	4	0.000197372	0.00201057	0.921799	0.959496
Herbal tea intake	Male ADHD	Inverse variance weighted	13	0.00951823	0.0082916	0.250995	0.959496
Selenium	Male ADHD	Inverse variance weighted	10	0.0330017	0.0402069	0.411763	0.959496
Vit. E (γ-tocopherol)	Male ADHD	Inverse variance weighted	9	-0.142237	0.215348	0.508933	0.959496
Zinc	Male ADHD	Inverse variance weighted	9	-0.0248649	0.0377116	0.509674	0.959496
Vit. C (ascorbate)	Male ADHD	Inverse variance weighted	10	-0.052632	0.128072	0.681104	0.959496
Standard tea intake	Male ADHD	Inverse variance weighted	4	0.000559232	0.0013932	0.688125	0.959496
Carotene	Male ADHD	Inverse variance weighted	17	-0.0658899	0.168212	0.695274	0.959496
Average weekly red wine intake	Male ADHD	Inverse variance weighted	22	-0.0583188	0.279679	0.834822	0.959496
Coffee intake	Male ADHD	Inverse variance weighted	56	-0.0340329	0.212861	0.872973	0.959496
Vit. E (α-tocopherol)	Male ADHD	Inverse variance weighted	8	-0.0482074	0.375346	0.897805	0.959496
Vit. E (γ-tocopherol)	Persistent ADHD	Inverse variance weighted	9	0.666061	0.494342	0.177861	0.959496
Carotene	Persistent ADHD	Inverse variance weighted	13	0.404468	0.500164	0.418705	0.959496
Herbal tea intake	Persistent ADHD	Inverse variance weighted	14	0.00782864	0.0161075	0.62695	0.959496
Vit. C (ascorbate)	Persistent ADHD	Inverse variance weighted	8	-0.111781	0.260253	0.667552	0.959496
Coffee intake	Persistent ADHD	Inverse variance weighted	46	-0.140462	0.488424	0.773666	0.959496
Selenium	Persistent ADHD	Inverse variance weighted	10	-0.0264859	0.0962566	0.783194	0.959496
Vit. A (retinol)	Persistent ADHD	Inverse variance weighted	13	0.104321	0.424468	0.805861	0.959496
Zinc	Persistent ADHD	Inverse variance weighted	10	0.0190505	0.083539	0.819613	0.959496
Vit. E (α-tocopherol)	Persistent ADHD	Inverse variance weighted	8	-0.175306	0.793383	0.825123	0.959496
Green tea intake	Persistent ADHD	Inverse variance weighted	18	-0.00300017	0.01365	0.826032	0.959496
Standard tea intake	Persistent ADHD	Inverse variance weighted	3	0.000367187	0.00321259	0.909003	0.959496
Vit. E (γ-tocopherol)	General ADHD	Inverse variance weighted	10	-0.0624953	0.101923	0.539769	0.959496
Vit. A (retinol)	General ADHD	Inverse variance weighted	14	0.187652	0.155675	0.228045	0.959496
Coffee intake	General ADHD	Inverse variance weighted	61	0.0262013	0.142087	0.853697	0.959496
Average weekly red wine intake	General ADHD	Inverse variance weighted	23	-0.213726	0.185723	0.249824	0.959496
Herbal tea intake	General ADHD	Inverse variance weighted	17	0.00230185	0.00419814	0.583484	0.959496
Standard tea intake	General ADHD	Inverse variance weighted	3	-0.00014072	0.000853049	0.868975	0.959496
Vit. C (ascorbate)	General ADHD	Inverse variance weighted	11	-0.00621425	0.0549691	0.909991	0.959496
Zinc	General ADHD	Inverse variance weighted	10	0.0193877	0.0218583	0.375094	0.959496
Vit. E (α-tocopherol)	General ADHD	Inverse variance weighted	9	-0.0834884	0.203158	0.681107	0.959496
Selenium	General ADHD	Inverse variance weighted	13	0.0114352	0.0162512	0.481651	0.959496
Average weekly red wine intake	Persistent ADHD	Inverse variance weighted	18	0.0406358	0.899147	0.963953	0.97753
Vit. E (γ-tocopherol)	Adult ADHD	Inverse variance weighted	9	-0.00346192	0.212188	0.986983	0.986983
